# Supplementary material for: Uncovering the novel characteristics of Asian honey bee, Apis cerana, by whole genome sequencing
Source: BMC Genomics. 2015 Jan 2;16(1):1. doi: 10.1186/1471-2164-16-1 (PMC4326529; doi:10.1186/1471-2164-16-1)
Supplement: Supplementary file 2 — Additional file 2: Is a text file containing results of GO annotations for A. cerana OGS v 1.0. (TXT 3 MB) [file 12864_2014_6994_MOESM2_ESM.txt]

Sequence Name	GO Names
ACSNU00001T0	axon guidance; calcium-independent cell-cell adhesion; neuron recognition; homophilic cell adhesion; cell adhesion molecule binding; plasma membrane
ACSNU00002T0	cellular macromolecule metabolic process; single-multicellular organism process; protein complex; primary metabolic process; intracellular organelle part; intracellular non-membrane-bounded organelle; binding; cell cycle; single-organism behavior
ACSNU00006T0	cortical cytoskeleton; membrane; COP9 signalosome; sarcomere organization; muscle contraction; pointed-end actin filament capping; striated muscle thin filament; fusome; tropomyosin binding; protein catabolic process; actin filament binding; skeletal muscle myosin thick filament assembly; imaginal disc-derived wing morphogenesis; adult locomotory behavior
ACSNU00008T0	S-methyl-5-thioribose-1-phosphate isomerase activity; L-methionine salvage from methylthioadenosine; heterocyclic compound binding; wing disc development; cellular response to ethylene stimulus; cellular response to nitric oxide; intracellular membrane-bounded organelle; translation; cellular carbohydrate metabolic process; translation regulator activity; cytosol; identical protein binding; nucle…
ACSNU00009T0	AT DNA binding; wing cell fate specification; inter-male aggressive behavior; RNA polymerase II distal enhancer sequence-specific DNA binding; cellular response to ecdysone; genital disc anterior/posterior pattern formation; early endosome; locomotion involved in locomotory behavior; polytene chromosome; larval central nervous system remodeling; anterior head segmentation; negative regulation of …
ACSNU00011T0	cellular process; single-organism process; multicellular organismal process; cytoplasm
ACSNU00014T0	mRNA cleavage; RNA binding; cleavage body; termination of RNA polymerase II transcription; nucleolus; mRNA polyadenylation; mRNA splicing, via spliceosome; protein binding; nucleotide binding; mRNA cleavage and polyadenylation specificity factor complex
ACSNU00015T0	molting cycle, collagen and cuticulin-based cuticle; protein binding; locomotion; morphogenesis of an epithelium; hydrolase activity
ACSNU00016T0	wound healing; phosphoribosylaminoimidazolecarboxamide formyltransferase activity; cytosol; purine nucleobase metabolic process; mitochondrion; IMP cyclohydrolase activity; protein homodimerization activity; 'de novo' IMP biosynthetic process
ACSNU00018T0	Golgi membrane; cell surface receptor signaling pathway; RNA binding; transport; nuclear inner membrane
ACSNU00020T0	regulation of cell morphogenesis; cytoskeleton organization; cytoplasm
ACSNU00021T0	filamentous growth; pathogenesis; ARF GTPase activator activity; protein transport; cellular macromolecule metabolic process; Golgi membrane; regulation of ARF GTPase activity; zinc ion binding; endocytosis; Golgi vesicle transport; cellular response to drug; establishment or maintenance of actin cytoskeleton polarity; nucleus; positive regulation of hydrolase activity
ACSNU00025T0	binding; lateral inhibition; transcription, DNA-dependent; nucleus
ACSNU00027T0	GTP binding; lysosome; GDP binding; protein targeting to lysosome; epidermal growth factor catabolic process; alveolar lamellar body; DNA metabolic process; phagocytic vesicle membrane; early endosome to late endosome transport; phagosome acidification; small GTPase mediated signal transduction; Golgi apparatus; nuclear chromosome; melanosome; bone resorption; GTPase activity; endosome to lysosom…
ACSNU00028T0	transferase activity, transferring one-carbon groups; translation
ACSNU00031T0	peptidase activity, acting on L-amino acid peptides; single-organism cellular process; reproduction; multicellular organismal development; locomotion; extracellular region; localization; anatomical structure development; regulation of biological process; single-organism developmental process
ACSNU00033T0	positive regulation of growth rate; intracellular membrane-bounded organelle; iron-sulfur cluster binding; apoptotic process; nematode larval development; ovarian follicle cell development; receptor-mediated endocytosis; embryo development ending in birth or egg hatching; cytoplasm
ACSNU00034T0	macromolecule localization; single-organism cellular process; protein binding; regulation of transport; cell part; organic substance transport; negative regulation of cellular process
ACSNU00035T0	regulation of BMP signaling pathway; neuronal cell body; adult walking behavior; positive regulation of aldosterone secretion; brush border; cellular response to epidermal growth factor stimulus; lateral motor column neuron migration; membrane part; apical part of cell; positive regulation of endocytosis; positive regulation of substrate adhesion-dependent cell spreading; angiogenesis; Notch sign…
ACSNU00037T0	nucleotide binding; mitochondrial inner membrane; integral to membrane; nucleolus; ATPase activity, coupled to transmembrane movement of substances; transmembrane transport; protein homodimerization activity
ACSNU00038T0	reproductive structure development; cell part; post-embryonic development; single-organism cellular process; response to stimulus; single-organism developmental process; regulation of gene expression, epigenetic
ACSNU00039T0	ectodermal cell fate determination; mesoderm development; larval lymph gland hemocyte differentiation; R7 cell development; Notch receptor processing; embryonic crystal cell differentiation; positive regulation of Notch signaling pathway; imaginal disc-derived female genitalia development; positive regulation of compound eye retinal cell programmed cell death; transcription regulatory region DNA …
ACSNU00041T0	anatomical structure morphogenesis; single-organism cellular process; membrane; organ development; regulation of biological process; cellular component organization; single-organism developmental process
ACSNU00042T0	protein kinase C binding; apical protein localization; subapical complex; intracellular membrane-bounded organelle; adherens junction maintenance; photoreceptor cell maintenance; photoreceptor cell morphogenesis; pupal development; establishment of planar polarity; cell communication; single organism signaling; establishment or maintenance of apical/basal cell polarity; septate junction; establis…
ACSNU00044T0	detection of light stimulus; protein binding; protein complex; signal transduction; neurological system process; cell projection; apical part of cell; plasma membrane part; cytoplasmic part
ACSNU00045T0	apoptotic process; intracellular organelle lumen; DNA repair; positive regulation of histone modification; protein complex; histone lysine methylation; negative regulation of cellular metabolic process; intracellular non-membrane-bounded organelle; protein ubiquitination; cell cycle process; negative regulation of macromolecule metabolic process; negative regulation of organelle organization; lip…
ACSNU00048T0	fatty acid biosynthetic process; embryonic process involved in female pregnancy; long-chain fatty-acyl-CoA biosynthetic process; peroxisome; positive regulation of sequestering of triglyceride; response to nutrient; axon guidance; synaptic transmission; brain development; long-chain fatty acid metabolic process; positive regulation of phosphatidylcholine biosynthetic process; segmentation; trigly…
ACSNU00051T0	response to stimulus; regulation of action potential in neuron; voltage-gated sodium channel complex; sodium ion binding; voltage-gated sodium channel activity
ACSNU00052T0	voltage-gated sodium channel complex; sensory perception of sound; cytoplasmic membrane-bounded vesicle; regulation of heart contraction; sodium ion transmembrane transport; voltage-gated sodium channel activity; response to toxic substance; muscle organ development; larval locomotory behavior; node of Ranvier; adult walking behavior; heart looping; dendrite; neuronal cell body; regulation of ion…
ACSNU00054T0	intracellular membrane-bounded organelle; cytoplasmic part; membrane
ACSNU00057T0	methylated histone residue binding; regulation of transcription, DNA-dependent; MSL complex; DNA binding; histone H4-K16 acetylation
ACSNU00058T0	centrosome duplication; protein kinase binding; Cul4-RING ubiquitin ligase complex; protein ubiquitination involved in ubiquitin-dependent protein catabolic process; cytoplasm; SCF ubiquitin ligase complex; mitosis; SCF-dependent proteasomal ubiquitin-dependent protein catabolic process
ACSNU00059T0	metabolic process; catalytic activity; mitochondrion
ACSNU00061T0	embryo development ending in birth or egg hatching; mitochondrial small ribosomal subunit; structural constituent of ribosome; translation
ACSNU00062T0	cell adhesion involved in multi-species biofilm formation; protein folding; cerebellar Purkinje cell layer development; cell-matrix adhesion; alanine-tRNA ligase activity; anchored to plasma membrane; tRNA modification; positive regulation of growth rate; adhesion to host; entry into host cell; regulation of translational fidelity; amino acid binding; cell-cell adhesion; hair follicle development…
ACSNU00063T0	mitochondrial part
ACSNU00064T0	fatty acid alpha-hydroxylase activity; integral to membrane; acid-amino acid ligase activity; cellular lipid metabolic process; endoplasmic reticulum membrane
ACSNU00065T0	binding; mitochondrion; aminoacyl-tRNA ligase activity; tRNA aminoacylation for protein translation
ACSNU00066T0	determination of adult lifespan; RNA interference; cell-cell signaling; protein binding; embryo development ending in seed dormancy; negative regulation of vulval development; positive regulation of growth rate; receptor-mediated endocytosis; small nucleolar ribonucleoprotein complex; mRNA processing; locomotion; exonucleolytic nuclear-transcribed mRNA catabolic process involved in deadenylation-…
ACSNU00068T0	early endosome membrane; antigen processing and presentation of peptide antigen via MHC class II; chaeta development; cytoplasmic vesicle membrane; wing disc development; lysosomal membrane; zinc ion binding; integral to membrane; protein polyubiquitination; late endosome membrane; immune response; ubiquitin-protein ligase activity; MHC class II protein binding; negative regulation of MHC class I…
ACSNU00069T0	cellular macromolecule metabolic process; neuron projection; Ras protein signal transduction; regulation of primary metabolic process; compound eye photoreceptor cell differentiation; intracellular protein kinase cascade; protein binding; tracheal outgrowth, open tracheal system; cell-cell adherens junction; regulation of cellular metabolic process; positive regulation of transport; cytoplasm; po…
ACSNU00070T0	positive regulation of endothelial cell proliferation; alpha-1,3-mannosyltransferase activity; positive regulation of angiogenesis; vascular endothelial growth factor receptor-2 signaling pathway; calcium-dependent protein binding; response to calcium ion; protein N-terminus binding; protein glycosylation in endoplasmic reticulum; endoplasmic reticulum membrane; binding, bridging; dolichol-linked…
ACSNU00071T0	nucleic acid binding; regulation of cellular process; transcription, DNA-dependent
ACSNU00072T0	oocyte nucleus migration involved in oocyte dorsal/ventral axis specification; synaptic vesicle endocytosis; intracellular mRNA localization; oocyte anterior/posterior axis specification; oocyte microtubule cytoskeleton polarization; germarium-derived female germ-line cyst formation; microtubule anchoring at microtubule organizing center; mRNA binding; mRNA transport; plasma membrane; Rab GTPase …
ACSNU00073T0	neuron projection; cellular response to stimulus; membrane; protein tyrosine phosphatase activity; protein dephosphorylation; negative regulation of cellular process
ACSNU00074T0	transport; single-organism cellular process; intracellular membrane-bounded organelle; cytoplasmic part; developmental process; multicellular organismal process
ACSNU00076T0	cell part
ACSNU00077T0	sequence-specific DNA binding transcription factor activity; smoothened signaling pathway; thyroid gland development; spinal cord motor neuron differentiation; negative regulation of neuron differentiation; response to glucose stimulus; positive regulation of sequence-specific DNA binding transcription factor activity; oligodendrocyte development; ventral spinal cord interneuron fate determinatio…
ACSNU00078T0	wing disc development; A band; chaeta development
ACSNU00079T0	negative regulation of JNK cascade; oocyte nucleus migration involved in oocyte dorsal/ventral axis specification; nematode larval development; instar larval development; mesoderm development; negative regulation of transforming growth factor beta receptor signaling pathway; PTW/PP1 phosphatase complex; cell division; protein phosphatase type 1 complex; protein dephosphorylation; branching morpho…
ACSNU00080T0	histone H4 acetylation; regulation of transcription, DNA-dependent; histone deacetylation; double-strand break repair via homologous recombination; cell proliferation; protein N-terminus binding; Sin3 complex; chromatin remodeling; NuA4 histone acetyltransferase complex; chromatin binding; histone H2A acetylation
ACSNU00082T0	neurogenesis; growth; hermaphrodite genitalia development; nematode larval development
ACSNU00083T0	single-organism process; reproduction; multicellular organismal process; behavior; response to stress
ACSNU00084T0	single-organism process; reproduction; multicellular organismal process; behavior; extracellular region; response to stress
ACSNU00086T0	single-organism process; reproduction; multicellular organismal process; behavior; response to stress
ACSNU00087T0	multicellular organism reproduction; single-organism process; behavior; extracellular region; response to stress
ACSNU00089T0	multicellular organism reproduction; single-organism process; behavior; extracellular region; response to stress
ACSNU00092T0	multicellular organism reproduction; single-organism process; extracellular space; behavior; response to stress
ACSNU00094T0	organic substance transport; nitrogen compound transport; single-organism transport; response to chemical stimulus
ACSNU00096T0	single-multicellular organism process
ACSNU00097T0	protein complex; cytoskeletal part; cell cycle process; microtubule cytoskeleton
ACSNU00098T0	limb development; embryonic eye morphogenesis; cell differentiation; heparan sulfate 6-O-sulfotransferase activity; patterning of blood vessels
ACSNU00101T0	negative regulation of Notch signaling pathway; protein binding; neurotransmitter secretion; protein transporter activity; protein secretion; synaptic vesicle coating; trans-Golgi network membrane; melanosome organization; locomotion; lysosomal membrane; endosome to melanosome transport; intracellular protein transport; cytosol; secretory granule organization; antigen processing and presentation …
ACSNU00102T0	protein binding; regulation of biological quality; regulation of cell communication; cell part; regulation of multicellular organismal process; response to stimulus; synaptic transmission; regulation of signaling; synapse assembly
ACSNU00103T0	RNA binding; RNA processing; regulation of biological process; growth; single-organism developmental process; nematode larval development; organ development; reproductive process; intracellular part
ACSNU00109T0	flavin adenine dinucleotide binding; mycelium development; extracellular matrix; flavin-linked sulfhydryl oxidase activity; liver development; nucleus; mitochondrion; protein homodimerization activity
ACSNU00110T0	protein binding; cellular response to oxygen-containing compound; regulation of transcription, DNA-dependent; hormone-mediated signaling pathway; post-embryonic development; regulation of response to stimulus; organ development; reproductive structure development; regulation of multicellular organismal development; single-organism developmental process; response to stress
ACSNU00111T0	signal transducer activity; manganese ion binding; calcium-dependent cell-cell adhesion; trans-Golgi network; epidermis development; Golgi membrane; cellular manganese ion homeostasis; manganese-transporting ATPase activity; Golgi calcium ion homeostasis; calcium ion binding; integral to membrane; peroxisome; positive regulation of I-kappaB kinase/NF-kappaB cascade; Golgi calcium ion transport; c…
ACSNU00113T0	defense response; response to other organism; immune system process
ACSNU00115T0	single-organism cellular process; anatomical structure development; single-organism developmental process; multicellular organismal development; intracellular part
ACSNU00117T0	anatomical structure morphogenesis; histone methyltransferase activity (H3-K36 specific); zinc ion binding; transcription cofactor activity; cartilage development; embryonic skeletal system development; positive regulation of transcription, DNA-dependent; histone H3-K36 methylation; nucleus; androgen receptor binding
ACSNU00118T0	enzyme regulator activity; regulation of cell migration; phosphatase activity; phosphatase binding; endocytosis; regulation of catalytic activity; cytoplasm; membrane
ACSNU00119T0	protein binding
ACSNU00120T0	nuclear-transcribed mRNA catabolic process, nonsense-mediated decay; determination of adult lifespan; translational termination; translational initiation; reproduction; plastid; growth; receptor-mediated endocytosis; translational elongation; apoptotic process; lipid storage; cell surface; regulation of cell cycle; maturation of SSU-rRNA from tricistronic rRNA transcript (SSU-rRNA, 5.8S rRNA, LSU…
ACSNU00121T0	postreplication repair; fatty acid biosynthetic process; protein acetylation; N-acetyltransferase activity; defense response to insect; long-chain fatty acid metabolic process; cytoplasm
ACSNU00122T0	elevation of cytosolic calcium ion concentration; positive regulation of peptide secretion; behavioral fear response; positive regulation of ERK1 and ERK2 cascade; nitric oxide mediated signal transduction; negative regulation of cAMP biosynthetic process; positive regulation of cell adhesion; positive regulation of circadian sleep/wake cycle, non-REM sleep; positive regulation of dopamine secret…
ACSNU00123T0	identical protein binding; autophagic vacuole assembly; protein complex binding; pre-autophagosomal structure
ACSNU00124T0	chloroplast envelope; chloroplast fission; organic substance biosynthetic process; single-organism metabolic process; primary metabolic process; cellular biosynthetic process
ACSNU00125T0	cell morphogenesis; oxoacid metabolic process; multicellular organismal reproductive process; lysosome; cellular catabolic process; glycosaminoglycan catabolic process; single fertilization; oligosaccharide metabolic process; glucosamine-containing compound catabolic process; localization; extracellular space; neurogenesis; beta-N-acetylglucosaminidase activity; negative regulation of growth of s…
ACSNU00126T0	membrane raft; cellular response to ethanol; water transport; adenylate cyclase-inhibiting G-protein coupled receptor signaling pathway; nucleotide binding; calcium- and calmodulin-responsive adenylate cyclase activity; activation of phospholipase C activity; neurotrophin TRK receptor signaling pathway; energy reserve metabolic process; positive regulation of cAMP biosynthetic process; integral t…
ACSNU00127T0	lipid metabolic process; oxidoreductase activity; cytoplasm
ACSNU00128T0	intracellular part
ACSNU00129T0	transcription, DNA-dependent; intracellular membrane-bounded organelle; pattern specification process; organ development; regulation of cellular process; single-organism developmental process; binding
ACSNU00130T0	carbohydrate derivative catabolic process; protein binding; proteoglycan metabolic process; intracellular membrane-bounded organelle; intracellular organelle lumen; oxoacid metabolic process; macromolecule catabolic process; intrinsic to membrane; glycosaminoglycan metabolic process; sulfur compound metabolic process; signal transduction; cell differentiation; single-organism developmental proces…
ACSNU00131T0	BRCA1-A complex; negative regulation of apoptotic process; spermatogenesis; BRCA1-BARD1 complex; cytoplasm; protein heterodimerization activity; metal ion binding; ubiquitin-protein ligase activity; positive regulation of apoptotic process; regulation of phosphorylation; RNA binding; protein homodimerization activity; protein K6-linked ubiquitination; negative regulation of protein export from nu…
ACSNU00132T0	microtubule organizing center; transport; anatomical structure development; guanyl-nucleotide exchange factor activity; enzyme binding; single-organism developmental process; cell projection; cytoplasm; cellular localization; protein localization
ACSNU00133T0	positive regulation of growth rate; intracellular membrane-bounded organelle; juvenile hormone catabolic process; response to organic cyclic compound; juvenile hormone epoxide hydrolase activity; cellular aromatic compound metabolic process
ACSNU00134T0	sphinganine biosynthetic process; mitochondrion; sphingosine biosynthetic process; serine C-palmitoyltransferase activity; sphingomyelin biosynthetic process; lipid storage; serine C-palmitoyltransferase complex; ceramide biosynthetic process
ACSNU00135T0	response to hypoxia; glycogen phosphorylase activity; sarcoplasmic reticulum; drug binding; cytosol; Z disc; glycogen catabolic process; protein complex; axon; cellular calcium ion homeostasis; flight; glucose metabolic process; protein homodimerization activity; AMP binding; small molecule metabolic process; pyridoxal phosphate binding; response to cAMP; carbohydrate binding
ACSNU00136T0	determination of adult lifespan
ACSNU00137T0	positive regulation of growth rate; mRNA binding; determination of adult lifespan; precatalytic spliceosome; nucleolus; hermaphrodite genitalia development; centrosome; regulation of alternative mRNA splicing, via spliceosome; nematode larval development; protein binding; nucleotide binding; locomotion; transcription, DNA-dependent; catalytic step 2 spliceosome; nucleoplasm; morphogenesis of an e…
ACSNU00138T0	response to biotic stimulus; nucleobase-containing compound biosynthetic process; cellular macromolecule metabolic process; nucleic acid metabolic process; positive regulation of filamentous growth of a population of unicellular organisms; signal transduction; response to starvation; single-species biofilm formation; response to chemical stimulus; intracellular part; positive regulation of cellul…
ACSNU00140T0	protein binding
ACSNU00141T0	cAMP-mediated signaling; water transport; neurotrophin TRK receptor signaling pathway; negative regulation of cAMP-dependent protein kinase activity; actin filament organization; regulation of transcription from RNA polymerase II promoter; olfactory learning; ubiquitin protein ligase binding; oocyte microtubule cytoskeleton polarization; cAMP binding; cardiac muscle cell proliferation; neuromuscu…
ACSNU00142T0	embryo development ending in birth or egg hatching; transmembrane transporter activity; mitochondrial envelope; membrane
ACSNU00143T0	negative regulation of fatty acid oxidation; flavin adenine dinucleotide binding; energy derivation by oxidation of organic compounds; temperature homeostasis; positive regulation of growth rate; regulation of cholesterol metabolic process; mitochondrial inner membrane; mitochondrial nucleoid; embryo development ending in birth or egg hatching; activation of signaling protein activity involved in…
ACSNU00144T0	cytosol; glycogen catabolic process; metal ion binding; striated muscle dense body; growth; reproduction; glycogenin glucosyltransferase activity; glucose binding; nematode larval development; protein binding; glucose metabolic process; small molecule metabolic process; embryo development ending in birth or egg hatching; glycogen biosynthetic process
ACSNU00146T0	protein polyubiquitination; embryonic pattern specification; response to freezing; positive regulation of G1/S transition of mitotic cell cycle; embryonic pectoral fin morphogenesis; short-day photoperiodism, flowering; otic vesicle morphogenesis; hormone-mediated signaling pathway; cotyledon development; Cul4A-RING ubiquitin ligase complex; cell division; nucleolus; cytosol; intrinsic apoptotic …
ACSNU00147T0	metalloendopeptidase activity; protein processing; mitochondrion
ACSNU00148T0	histone deacetylase activity; regulation of transcription, DNA-dependent; histone deacetylation; tricarboxylic acid cycle; respiratory electron transport chain; cytoplasm
ACSNU00149T0	transferase activity, transferring glycosyl groups
ACSNU00151T0	cell periphery; translation; dolichyl-diphosphooligosaccharide-protein glycotransferase activity; SRP-dependent cotranslational protein targeting to membrane; post-translational protein modification; rough endoplasmic reticulum; oligosaccharyltransferase complex; protein N-linked glycosylation via asparagine
ACSNU00153T0	anatomical structure morphogenesis; voltage-gated cation channel activity; epidermal cell differentiation; cell projection organization; neurological system process; single-organism developmental process; biological regulation; single-organism behavior; neuron differentiation
ACSNU00155T0	smoothened signaling pathway; oocyte axis specification; organelle part; anterior/posterior pattern specification; protein complex; cellular macromolecule metabolic process; cellular component organization; anatomical structure morphogenesis; learning or memory; organ development; regulation of macromolecule metabolic process; regulation of primary metabolic process; regulation of cellular locali…
ACSNU00157T0	acetylcholine binding; protein heterooligomerization; neuron projection; drug binding; acetylcholine receptor activity; behavioral response to nicotine; locomotion; regulation of system process; postsynaptic membrane; regulation of oviposition; cation transport; signal transduction; synaptic transmission involved in micturition; nervous system development; acetylcholine-gated channel complex; reg…
ACSNU00158T0	acetylcholine receptor activity; neuromuscular synaptic transmission; neuron projection; acetylcholine-gated channel complex; regulation of oviposition; ion transport; postsynaptic membrane; locomotion; acetylcholine-activated cation-selective channel activity
ACSNU00167T0	positive regulation of growth rate; determination of adult lifespan; mitochondrion; organic substance transport; cofactor transport; chloroplast envelope; nitrogen compound transport; organelle membrane; cofactor transporter activity
ACSNU00169T0	determination of adult lifespan; positive regulation of growth rate; mitochondrial matrix; generation of precursor metabolites and energy; oxidoreductase activity, acting on the aldehyde or oxo group of donors, disulfide as acceptor; embryo development ending in birth or egg hatching; primary metabolic process; nematode larval development; microtubule associated complex; oxidation-reduction proce…
ACSNU00171T0	mannosyltransferase activity; protein glycosylation
ACSNU00172T0	positive regulation of growth rate; determination of adult lifespan; apoptotic process; reproduction; lipid storage; nematode larval development; pantothenate kinase activity; embryo development ending in birth or egg hatching; cytoplasm; cellular metabolic process
ACSNU00176T0	response to DNA damage stimulus; regulation of transcription, DNA-dependent; transferase activity; protein heterodimerization activity; CHRAC; cellular protein modification process
ACSNU00177T0	microtubule associated complex; binding; cellular protein metabolic process; cellular macromolecule biosynthetic process; gene expression
ACSNU00178T0	organic anion transport; organic anion transmembrane transporter activity; membrane part
ACSNU00184T0	skeletal system development; acrosomal vesicle; carbohydrate binding; keratan sulfate metabolic process; ganglioside catabolic process; sensory perception of sound; locomotory behavior; regulation of cell shape; membrane; cellular calcium ion homeostasis; glycosaminoglycan catabolic process; lysosome organization; chondroitin sulfate metabolic process; beta-N-acetylglucosaminidase activity; sulfu…
ACSNU00185T0	synapse part; transport; cellular macromolecule metabolic process; neuron projection; membrane; cell projection part; protein domain specific binding; protein complex; cytoskeleton; primary metabolic process; synapse organization; regulation of cellular process; intracellular organelle part; cytoplasmic part
ACSNU00187T0	neuron part; binding; cytoplasmic part
ACSNU00188T0	chloroplastic endopeptidase Clp complex; zinc ion binding; serine-type endopeptidase activity; positive regulation of growth rate; mitochondrial matrix; receptor-mediated endocytosis; positive regulation of multicellular organism growth; positive regulation of locomotion; cobalt ion binding; misfolded or incompletely synthesized protein catabolic process; embryo development ending in birth or egg…
ACSNU00189T0	cytoplasmic part; intracellular organelle; translation
ACSNU00190T0	cytoplasm; subapical complex; imaginal disc-derived wing morphogenesis
ACSNU00191T0	kinase activity; regulation of cell proliferation; eggshell chorion gene amplification; regulation of cell shape; protein binding; regulation of DNA replication; response to DNA damage stimulus; cyclin-dependent protein serine/threonine kinase regulator activity; cell adhesion; regulation of transcription, DNA-dependent; JAK-STAT cascade; neuroblast fate determination; nucleolus; somatic stem cel…
ACSNU00194T0	single-organism process; cellular process; regulation of biological process
ACSNU00195T0	structural constituent of pupal chitin-based cuticle; extracellular space; multicellular organism reproduction; neurogenesis
ACSNU00196T0	cellular process
ACSNU00197T0	protein binding; RNA polymerase II core promoter proximal region sequence-specific DNA binding transcription factor activity involved in positive regulation of transcription; mRNA processing; regulation of lipid transport by positive regulation of transcription from RNA polymerase II promoter; RNA polymerase II core promoter proximal region sequence-specific DNA binding; regulation of intrinsic a…
ACSNU00198T0	cytochrome-c oxidase activity; positive regulation of catalytic activity; stearoyl-CoA 9-desaturase activity; L-ascorbic acid metabolic process; heme binding; electron transporter, transferring electrons within CoQH2-cytochrome c reductase complex activity; enzyme activator activity; mitochondrial inner membrane; endoplasmic reticulum membrane; regulation of hemocyte proliferation; regulation of …
ACSNU00199T0	cytochrome-c oxidase activity; sterol biosynthetic process; positive regulation of catalytic activity; stearoyl-CoA 9-desaturase activity; L-ascorbic acid metabolic process; heme binding; electron transporter, transferring electrons within CoQH2-cytochrome c reductase complex activity; enzyme activator activity; mitochondrial inner membrane; defense response to bacterium; endoplasmic reticulum me…
ACSNU00200T0	dendritic shaft; positive regulation of I-kappaB kinase/NF-kappaB cascade; intestine smooth muscle contraction; phosphatidylinositol phospholipase C activity; negative regulation of potassium ion transport; temperature homeostasis; phosphatidylinositol biosynthetic process; positive regulation of MAP kinase activity; cytosol; memory; sensory perception of pain; germ-band extension; ERK1 and ERK2 …
ACSNU00202T0	estrogen receptor binding; alpha-1B adrenergic receptor binding; adult walking behavior; cell chemotaxis; cuticle development; pseudopodium; alpha-1A adrenergic receptor binding; sensory perception of touch; cellular membrane organization; adenylate cyclase-modulating G-protein coupled receptor signaling pathway; lateral mesoderm development; regulation of cAMP biosynthetic process; positive regu…
ACSNU00204T0	GTP binding; apoptotic process; trans-Golgi network; axon guidance; oocyte microtubule cytoskeleton polarization; gonad development; positive regulation of ATPase activity; protein targeting to Golgi; ATPase binding; defense response to fungus; cytosol; R7 cell development; cortical granule exocytosis; cell migration; Golgi membrane; protein domain specific binding; small GTPase mediated signal t…
ACSNU00205T0	transport; chloride ion binding; growth; social behavior; vocalization behavior; cytoplasm; cell surface; dendrite; excitatory synapse; positive regulation of cellular process; presynaptic membrane assembly; positive regulation of multicellular organismal process; regulation of synaptic transmission; regulation of cellular component organization; neurexin family protein binding; single-organism d…
ACSNU00206T0	cell adhesion molecule binding; positive regulation of synaptic transmission, glutamatergic; neuron cell-cell adhesion; chloride ion binding; inhibitory synapse; social behavior; vocalization behavior; positive regulation of excitatory postsynaptic membrane potential; protein localization to synapse; positive regulation of inhibitory postsynaptic membrane potential; brainstem development; positiv…
ACSNU00207T0	regulation of postsynaptic membrane potential; neuron part; protein binding; membrane; cell adhesion; cellular membrane organization; regulation of multicellular organismal process; positive regulation of cellular process; cell projection; synapse assembly; synapse; single-organism behavior
ACSNU00210T0	receptor activity; integral to plasma membrane; cell surface; carboxylesterase activity; synapse assembly; synapse; neurexin family protein binding
ACSNU00211T0	postsynaptic membrane organization; synapse assembly; synaptic vesicle transport; cell-cell adhesion; neuron projection development; regulation of cellular component biogenesis; cell projection part; protein localization to membrane; regulation of receptor activity; regulation of glutamate receptor signaling pathway; plasma membrane part; regulation of neuron differentiation; regulation of ion tr…
ACSNU00212T0	lipid antigen binding; protein binding; intracellular membrane-bounded organelle; multicellular organism reproduction; lipoteichoic acid binding; peptidoglycan recognition protein signaling pathway; extracellular space; intracellular sterol transport; sterol binding; peptidoglycan binding; ecdysteroid biosynthetic process; lipopolysaccharide binding; cholesterol transport; synaptic target recogni…
ACSNU00213T0	protein tyrosine/serine/threonine phosphatase activity; response to chemical stimulus; protein binding; MAP kinase phosphatase activity; spermatogenesis; negative regulation of MAP kinase activity; regulation of programmed cell death; cytoplasm; cellular response to stress; protein dephosphorylation; nucleus; response to oxidative stress
ACSNU00214T0	endopeptidase activity; positive regulation of cellular metabolic process; regulation of primary metabolic process; peptide catabolic process; regulation of systemic arterial blood pressure by hormone; secretory granule; regulation of system process; response to stimulus; organ development; cell surface; intrinsic to membrane; embryo development; peptide hormone processing; endosome; positive reg…
ACSNU00215T0	peptide binding; replicative senescence; cellular response to cytokine stimulus; axon; zinc ion binding; integral to membrane; dendrite; brush border; synaptic vesicle; sensory perception of pain; cellular response to UV-B; cellular response to UV-A; metalloendopeptidase activity; proteolysis; creatinine metabolic process; beta-amyloid metabolic process; neuron projection terminus; kidney develop…
ACSNU00218T0	regulation of cell migration; hemopoiesis; tube development; cell part; regulation of neurogenesis; primary metabolic process; embryo development; cellular macromolecule metabolic process; auditory receptor cell differentiation; stem cell differentiation; morphogenesis of an epithelium; negative regulation of cell differentiation; response to organic substance; Notch signaling pathway; artery mor…
ACSNU00222T0	anatomical structure development; single-organism developmental process; oogenesis
ACSNU00225T0	cytoplasm; identical protein binding; plasma membrane; stress fiber; convergent extension
ACSNU00226T0	neuron migration; negative regulation of transcription from RNA polymerase II promoter; oviposition; protein binding; regulation of cell migration; cell fate specification; neuron maturation; optic lobe placode development; cytoplasm; nucleolus; negative regulation of cell proliferation; positive regulation of cell proliferation; visual perception; sequence-specific DNA binding; retinal bipolar n…
ACSNU00231T0	positive regulation of T-helper 1 cell differentiation; protein binding; regulation of transcription from RNA polymerase II promoter; ventral spinal cord interneuron specification; positive regulation of organ growth; positive regulation of cell proliferation; skeletal muscle tissue development; negative regulation of T-helper 2 cell differentiation; enteric nervous system development; sequence-s…
ACSNU00232T0	single-organism cellular process; steroid metabolic process; alcohol metabolic process; vitamin metabolic process; cellular metabolic process; oxidoreductase activity, acting on paired donors, with incorporation or reduction of molecular oxygen; monooxygenase activity; response to organic cyclic compound; mitochondrion
ACSNU00235T0	neurogenesis; structural constituent of chitin-based cuticle; lipid particle
ACSNU00236T0	blue light photoreceptor activity; detection of light stimulus involved in magnetoreception; flavin adenine dinucleotide binding; protein binding; phototransduction; gravitaxis; nuclear envelope lumen; DNA photolyase activity; negative regulation of transcription, DNA-dependent; locomotor rhythm; male meiosis chromosome segregation; protein complex; protein import into nucleus, translocation; str…
ACSNU00237T0	multicellular organismal process; structural constituent of chitin-based cuticle
ACSNU00238T0	intracellular membrane-bounded organelle; response to organic substance; cellular metabolic process; cytoplasm; oxidoreductase activity, acting on the CH-OH group of donors, NAD or NADP as acceptor; behavior; brain development; single-organism metabolic process; response to oxygen-containing compound
ACSNU00245T0	diacylglycerol biosynthetic process; regulation of pharyngeal pumping; phospholipid biosynthetic process; negative regulation of compound eye retinal cell programmed cell death; sensory perception of smell; phosphatidylinositol phospholipase C activity; photoreceptor cell maintenance; postsynaptic density; negative regulation of potassium ion transport; regulation of oviposition; inaD signaling c…
ACSNU00247T0	protein binding; response to food; integral to membrane; dopamine neurotransmitter receptor activity, coupled via Gi/Go; dopamine receptor signaling pathway
ACSNU00249T0	behavioral response to ethanol
ACSNU00250T0	behavioral response to ethanol
ACSNU00252T0	generation of neurons; stem cell fate determination; Malpighian tubule morphogenesis; sequence-specific DNA binding RNA polymerase II transcription factor activity; negative regulation of transcription, DNA-dependent; DNA binding; regulation of developmental process
ACSNU00253T0	intracellular
ACSNU00258T0	regulation of transcription, DNA-dependent; nucleic acid binding; intracellular; positive regulation of cellular process; lymphocyte differentiation
ACSNU00263T0	binding
ACSNU00268T0	sequence-specific DNA binding transcription factor activity; developmental growth involved in morphogenesis; regulation of axonogenesis; embryo development; T cell differentiation; epithelium development; negative regulation of gene expression; regulation of extent of cell growth; nucleic acid binding; intracellular part; regulation of developmental growth; positive regulation of cellular process…
ACSNU00269T0	[heparan sulfate]-glucosamine N-sulfotransferase activity; heparan sulfate proteoglycan biosynthetic process, polysaccharide chain biosynthetic process; regulation of imaginal disc growth; heart development; regulation of canonical Wnt receptor signaling pathway; glycosaminoglycan biosynthetic process; imaginal disc-derived wing margin morphogenesis; segment polarity determination; primary branch…
ACSNU00271T0	cytoplasm; septate junction assembly; regulation of tube size, open tracheal system
ACSNU00273T0	mitotic cell cycle; embryonic pattern specification; nucleoplasm; pronuclear migration; stamen morphogenesis; positive regulation of growth rate; specification of floral organ number; locomotion; cell proliferation; apoptotic process; Golgi apparatus; synaptic vesicle transport; cytosol; inflorescence meristem growth; response to peptide hormone stimulus; leaf morphogenesis; embryo development en…
ACSNU00276T0	single-organism developmental process; nervous system development; cell surface receptor signaling pathway; regulation of apoptotic process; cellular component movement; locomotion
ACSNU00277T0	axon guidance; pyramidal neuron differentiation; netrin receptor activity; positive regulation of extrinsic apoptotic signaling pathway in absence of ligand; cell surface; protein binding; netrin-activated signaling pathway; plasma membrane
ACSNU00285T0	establishment of localization; sex differentiation; regulation of chemotaxis; regulation of immune response; regulation of cell growth; dauer larval development; phospholipid binding; neuromuscular junction; cytosol; spermatogenesis; 3-phosphoinositide-dependent protein kinase activity; learning or memory; axon; positive regulation of immune system process; positive regulation of cell size; cellu…
ACSNU00287T0	cytoplasm; nucleolus; leucine zipper domain binding; organ development; nucleic acid binding; positive regulation of transcription from RNA polymerase II promoter; smooth muscle cell differentiation
ACSNU00288T0	organic substance metabolic process; mesoderm development; primary metabolic process; single-organism metabolic process; mitochondrion; oxidoreductase activity, acting on CH-OH group of donors; multicellular organismal development
ACSNU00291T0	NAD transport; AMP transmembrane transporter activity; fatty acid beta-oxidation; chaperone binding; fatty acid alpha-oxidation; ADP transmembrane transporter activity; ADP transport; NAD transporter activity; FMN transmembrane transporter activity; FAD transmembrane transporter activity; ATP transmembrane transporter activity; ATP transport; coenzyme A transmembrane transport; AMP transport; int…
ACSNU00293T0	intracellular organelle; single-organism process
ACSNU00294T0	regulation of Rab GTPase activity; protein binding; GTPase activator activity
ACSNU00295T0	positive regulation of apoptotic process; negative regulation of transcription, DNA-dependent; protein complex assembly; protein homodimerization activity; defense response to fungus; negative regulation of DNA binding; cellular response to dexamethasone stimulus; RNA polymerase II core promoter proximal region sequence-specific DNA binding; positive regulation by host of viral transcription; RNA…
ACSNU00296T0	imaginal disc growth; methylated histone residue binding; chromatin silencing; oogenesis; chromatin binding; nucleus
ACSNU00297T0	intracellular membrane-bounded organelle; cytoplasmic part
ACSNU00298T0	histone methylation; peptidyl-arginine methylation; histone methyltransferase activity; protein-arginine N-methyltransferase activity
ACSNU00299T0	sequence-specific DNA binding transcription factor activity; germ-line stem cell division; protein homodimerization activity; pancreas development; carbamoyl-phosphate synthase (glutamine-hydrolyzing) activity; gonadal mesoderm development; somatic stem cell division; ventral furrow formation; zonula adherens assembly; head involution; apical plasma membrane; Malpighian tubule morphogenesis; posi…
ACSNU00301T0	chaeta development; wing disc development; defense response to bacterium; response to insecticide; response to caffeine; thermosensory behavior
ACSNU00302T0	axon guidance; mediator complex; positive regulation of growth rate; regulation of transcription, DNA-dependent; embryo development ending in birth or egg hatching; morphogenesis of an epithelium; nematode larval development; axonal fasciculation; body morphogenesis
ACSNU00303T0	digestive system process; chitin-based cuticle development; defecation; oogenesis
ACSNU00306T0	lysosome; single-organism cellular process; cytoplasmic membrane-bounded vesicle; carboxylic acid transmembrane transporter activity; carboxylic acid transport; intracellular organelle part; organelle membrane; solute:cation symporter activity; plasma membrane
ACSNU00308T0	axon guidance; cell adhesion molecule binding; cell-cell junction; negative regulation of transcription from RNA polymerase II promoter; dendritic spine; receptor binding; neuromuscular junction; cell-matrix adhesion; central nervous system development; growth cone; synaptic growth at neuromuscular junction; PML body; heterophilic cell-cell adhesion; presynaptic membrane; filopodium; calcium-medi…
ACSNU00309T0	cell adhesion molecule binding; dendritic spine; receptor binding; neuromuscular junction; intracellular membrane-bounded organelle; synaptic growth at neuromuscular junction; heterophilic cell-cell adhesion; presynaptic membrane; extracellular region; postsynaptic membrane; synaptic target attraction; regulation of cellular process; plasma membrane
ACSNU00310T0	ER-associated protein catabolic process; Golgi membrane; metal ion binding; ubiquitin-protein ligase activity; protein ubiquitination; endoplasmic reticulum unfolded protein response; sarcoplasmic reticulum membrane
ACSNU00311T0	extrinsic to membrane; synaptic vesicle endocytosis; caveola; cytoskeleton organization; trans-Golgi network; caveola assembly; phospholipid binding; cytosol; establishment of protein localization to plasma membrane; positive regulation of dendrite development; subsynaptic reticulum; signal transduction; negative regulation of endocytosis; COPI-coated vesicle; perinuclear region of cytoplasm; neu…
ACSNU00314T0	transcription initiation from RNA polymerase II promoter; reproduction; limb development; regulation of transcription from RNA polymerase II promoter; mediator complex; RNA polymerase II transcription cofactor activity; protein complex assembly; positive regulation of single-species biofilm formation on inanimate substrate; embryo development ending in birth or egg hatching; transcription coactiv…
ACSNU00315T0	regulation of biological quality; catecholamine transport; organic hydroxy compound transmembrane transporter activity; monoamine transmembrane transporter activity; membrane part; protein binding; organic cation transmembrane transporter activity; histamine transport; ion transmembrane transport; plasma membrane
ACSNU00319T0	endopeptidase activity; forebrain morphogenesis; midbrain development; negative regulation of transforming growth factor beta receptor signaling pathway; proteasomal ubiquitin-dependent protein catabolic process; proteasome binding; protein deubiquitination; negative regulation of endopeptidase activity; regulation of transcription, DNA-dependent; shoot system morphogenesis; DNA metabolic process…
ACSNU00320T0	autophagic vacuole assembly; protein binding; ULK1-ATG13-FIP200 complex; cytosol; pre-autophagosomal structure
ACSNU00322T0	neutral amino acid transport; lysosome; neurogenesis; symporter activity; growth; neutral amino acid transmembrane transporter activity; monovalent inorganic cation transmembrane transporter activity; amino acid transmembrane transport; L-amino acid transmembrane transporter activity; cation transport; membrane
ACSNU00325T0	single-organism cellular process; negative regulation of cell proliferation; negative regulation of transcription from RNA polymerase II promoter; transcription corepressor activity; protein binding; multicellular organismal development; transcription coactivator activity; nucleus
ACSNU00327T0	structural molecule activity; cell adhesion; COP9 signalosome; vitamin metabolic process; localization; ionotropic glutamate receptor binding; centriolar satellite; flotillin complex; transporter activity; endosome; melanotic encapsulation of foreign target; acrosomal membrane
ACSNU00328T0	instar larval or pupal development; organic substance metabolic process; cuticle development; primary metabolic process; single-organism metabolic process; mitochondrion; oxidoreductase activity, acting on CH-OH group of donors; sperm storage; membrane
ACSNU00329T0	instar larval or pupal development; organic substance metabolic process; mesoderm development; cuticle development; primary metabolic process; single-organism metabolic process; mitochondrion; oxidoreductase activity, acting on CH-OH group of donors; chorion; sperm storage; membrane
ACSNU00330T0	instar larval or pupal development; organic substance metabolic process; cuticle development; primary metabolic process; oxidoreductase activity, acting on CH-OH group of donors; chorion; sperm storage; small molecule metabolic process
ACSNU00332T0	organic substance metabolic process; single-organism metabolic process; anatomical structure development; oxidoreductase activity, acting on CH-OH group of donors; chorion; multicellular organismal development
ACSNU00333T0	nuclear speck; RNA splicing; catalytic step 2 spliceosome; mRNA processing
ACSNU00336T0	renal filtration; protein homodimerization activity; voltage-gated potassium channel activity involved in ventricular cardiac muscle cell action potential repolarization; G-protein coupled acetylcholine receptor signaling pathway; lysosome; potassium ion export; negative regulation of insulin secretion; regulation of atrial cardiac muscle cell membrane repolarization; intracellular protein kinase…
ACSNU00337T0	delayed rectifier potassium channel activity; G-protein coupled acetylcholine receptor signaling pathway; potassium ion transport; integral to membrane
ACSNU00338T0	response to stimulus; negative regulation of biological process; phagocytosis; single-multicellular organism process
ACSNU00339T0	neuron projection; calcium ion binding; synaptic vesicle; calcium-dependent phospholipid binding; negative regulation of vesicle fusion; clathrin binding; negative regulation of calcium ion-dependent exocytosis; dense core granule; neurotransmitter secretion; perinuclear region of cytoplasm; syntaxin binding; phosphatidylserine binding; membrane
ACSNU00341T0	transferase activity, transferring phosphorus-containing groups; cellular biosynthetic process; organic substance biosynthetic process; primary metabolic process; membrane part; phosphate-containing compound metabolic process; endoplasmic reticulum
ACSNU00342T0	angiogenesis; determination of adult lifespan; neuron projection; gluconeogenesis; hemostasis; glucose-6-phosphate isomerase activity; growth factor activity; learning or memory; cytokine activity; humoral immune response; glucose 6-phosphate metabolic process; extracellular space; cilium membrane; aldehyde catabolic process; nucleolus; cytosol; glycolysis; embryo development ending in birth or e…
ACSNU00343T0	inflorescence morphogenesis; stomatal complex morphogenesis; regulation of transcription from RNA polymerase II promoter; transpiration; polarity specification of adaxial/abaxial axis; regulation of cell growth; pyrimidine nucleoside metabolic process; plant-type cell wall organization; regulation of cell adhesion; defense response to fungus; defense response to bacterium; positive regulation of …
ACSNU00344T0	lipid catabolic process; phospholipid binding; glycerophospholipid metabolic process; cytoplasm; hydrolase activity
ACSNU00345T0	microtubule cytoskeleton; single-organism cellular process; mitochondrial membrane; multicellular organismal process; developmental process; cytoskeletal part
ACSNU00346T0	glycerophospholipid biosynthetic process; single-organism process; transferase activity, transferring acyl groups; membrane; endoplasmic reticulum
ACSNU00347T0	mitotic spindle elongation; translation; nucleolus; cytosol; RNA metabolic process; negative regulation of phosphatase activity
ACSNU00348T0	diacylglycerol biosynthetic process; phospholipid biosynthetic process; mRNA export from nucleus; negative regulation of compound eye retinal cell programmed cell death; sensory perception of smell; phosphatidylinositol phospholipase C activity; photoreceptor cell maintenance; inaD signaling complex; metal ion binding; negative regulation of mRNA splicing, via spliceosome; nucleoplasm; mucosal im…
ACSNU00350T0	reproduction; positive regulation of growth rate; receptor-mediated endocytosis; translation; signal peptide processing; locomotion; integral to membrane; cell wall; apoptotic process; regulation of insulin secretion; molting cycle, collagen and cuticulin-based cuticle; signal peptidase complex; embryo development ending in birth or egg hatching; nematode larval development; plasmodesma; SRP-depe…
ACSNU00351T0	chromosome, centromeric region; nucleolus; midbody; zinc ion binding
ACSNU00353T0	cytosol; xylulose biosynthetic process; intracellular membrane-bounded organelle; monosaccharide binding; mycelium development; sedoheptulose-7-phosphate:D-glyceraldehyde-3-phosphate glyceronetransferase activity; pentose-phosphate shunt, non-oxidative branch; glyceraldehyde-3-phosphate metabolic process; cell surface; fructose 6-phosphate metabolic process; cellular response to farnesol; extrace…
ACSNU00354T0	transmembrane transport; UDP-N-acetylgalactosamine transmembrane transporter activity; galactose metabolic process; Golgi medial cisterna; UDP-xylose transmembrane transporter activity; Golgi membrane; UDP-galactose transmembrane transporter activity; UDP-N-acetylgalactosamine transport; galactose transport; UDP-galactose transport; CMP-N-acetylneuraminate transmembrane transporter activity; CMP-…
ACSNU00356T0	mitotic spindle elongation; translation; adaxial/abaxial pattern specification; positive regulation of growth rate; RNA binding; post-embryonic organ development; mitochondrion; apoptotic process; structural constituent of ribosome; centrosome duplication; reproduction; nematode larval development; chloroplast; embryo development ending in birth or egg hatching; cytosolic large ribosomal subunit
ACSNU00358T0	oxidoreductase activity, acting on NAD(P)H; apoptotic mitochondrial changes; heterocyclic compound binding; protein binding; mitochondrial intermembrane space; activation of cysteine-type endopeptidase activity involved in apoptotic process; electron carrier activity; mitochondrial respiratory chain complex I assembly; neuron apoptotic process; cytosol; mitochondrial outer membrane; apoptotic DNA…
ACSNU00359T0	single-organism process
ACSNU00360T0	DNA repair; organic cyclic compound binding; hydrolase activity, acting on acid anhydrides; ion binding; biological regulation; heterocyclic compound binding
ACSNU00361T0	cytoplasm; carbohydrate metabolic process; glucosamine-6-phosphate deaminase activity; N-acetylglucosamine metabolic process; hydrolase activity; single fertilization; glucosamine catabolic process; generation of precursor metabolites and energy
ACSNU00363T0	fatty acid biosynthetic process; intracellular membrane-bounded organelle; oxidation-reduction process; alcohol metabolic process; C-4 methylsterol oxidase activity; membrane part; cytoplasmic part; steroid biosynthetic process; iron ion binding
ACSNU00365T0	chondroitin sulfate catabolic process; central nervous system development; lysosomal transport; glycosphingolipid metabolic process; mitochondrion; response to estrogen stimulus; defense response to bacterium; response to nutrient; carbohydrate metabolic process; lysosomal lumen; post-translational protein modification; endoplasmic reticulum lumen; rough endoplasmic reticulum; response to pH; ary…
ACSNU00366T0	rhodopsin biosynthetic process; oxidoreductase activity; neurogenesis
ACSNU00367T0	rhodopsin biosynthetic process; oxidoreductase activity
ACSNU00368T0	neuron part; extracellular-glycine-gated ion channel activity; integral to membrane; response to stimulus; postsynaptic membrane; cell communication; single organism signaling; neurological system process; GABA-A receptor activity; ion transport; plasma membrane
ACSNU00369T0	vacuole; phosphatase activity; chloroplast stroma; nucleus; apoplast
ACSNU00370T0	vesicle-mediated transport; single-organism transport; cellular protein localization; cytoplasmic transport
ACSNU00372T0	cytosol; 3',5'-cyclic-AMP phosphodiesterase activity; synaptic transmission; cAMP-mediated signaling; metabolic process
ACSNU00376T0	retrograde transport, endosome to Golgi; SNAP receptor activity; receptor-mediated endocytosis; positive regulation of multicellular organism growth; locomotion; protein N-terminus binding; apoptotic process; Golgi apparatus; nucleolus; embryo development ending in birth or egg hatching; morphogenesis of an epithelium; nematode larval development; vesicle targeting; SNARE complex; hermaphrodite g…
ACSNU00378T0	nonmotile primary cilium; flight behavior; thermotaxis; sensory perception of sound; olfactory learning; response to mechanical stimulus; calcium ion transport; negative gravitaxis; hyperosmotic response; cation channel activity; negative adaptation of signaling pathway; neuronal cell body; thermosensory behavior; membrane part; response to heat; transmembrane transport; plasma membrane; sensory …
ACSNU00381T0	multicellular organism reproduction; arginine kinase activity; mitochondrion; extracellular space; protein binding; phosphorylation
ACSNU00382T0	cytoplasmic mRNA processing body assembly; cytoplasmic stress granule; mitotic G2 DNA damage checkpoint; mitotic spindle organization; modulation by virus of host morphology or physiology; nematode larval development; germline cell cycle switching, mitotic to meiotic cell cycle; P granule; cytosol; ATP-dependent RNA helicase activity; nucleoplasm; ATP catabolic process; nucleotide biosynthetic pr…
ACSNU00383T0	regulation of neuron apoptotic process; negative regulation of anoikis; palate development; negative regulation of vitamin D biosynthetic process; cellular response to epidermal growth factor stimulus; regulation of neural precursor cell proliferation; mesodermal cell migration; negative regulation of catenin import into nucleus; cartilage morphogenesis; negative regulation of cell-cell adhesion …
ACSNU00384T0	metabolic process; protein transport; plasma membrane part; cell projection; endocytosis; protein binding; response to chemical stimulus; cell surface receptor signaling pathway; negative regulation of cellular process; coated vesicle; single-organism transport; single-organism developmental process; positive regulation of transport; system development
ACSNU00385T0	organic substance metabolic process; multicellular organismal development; response to organic substance; cellular metabolic process; cation binding; anion binding; small molecule metabolic process
ACSNU00386T0	regulation of gene expression; transcription, DNA-dependent; intracellular part
ACSNU00387T0	protein complex localization; chaperone-mediated protein folding; FK506 binding; axonal growth cone; phosphoprotein binding; GTP binding; androgen receptor signaling pathway; prostate gland development; tau protein binding; nucleolus; protein binding, bridging; cytosol; heat shock protein binding; steroid hormone receptor complex assembly; neuronal cell body; protein complex; embryo implantation;…
ACSNU00388T0	neuron projection; metabolic process; neurotransmitter transport; cellular component organization; regulation of neurotransmitter levels; intracellular membrane-bounded organelle; plasma membrane; organic substance transport; protein binding; regulation of cellular process; hormone secretion; nitrogen compound transport; SNARE complex; vesicle-mediated transport; multicellular organismal developm…
ACSNU00392T0	negative regulation of blood coagulation; peptidase activity, acting on L-amino acid peptides; cellular component organization; neurogenesis; regulation of macromolecule metabolic process; signal transduction; regulation of cellular metabolic process; protein binding; positive regulation of multicellular organismal process; negative regulation of cellular process; positive regulation of cellular …
ACSNU00393T0	histone modification; nucleic acid metabolic process; single-multicellular organism process; positive regulation of protein modification process; response to stimulus; nucleus; positive regulation of cellular component organization; anatomical structure development
ACSNU00394T0	protein binding; protein homotetramerization; response to magnesium ion; protein heterotetramerization; retinal cone cell development; cytoplasm; dendrite; membrane depolarization; potassium ion transmembrane transport; intracellular cGMP activated cation channel activity; photoreceptor outer segment membrane; response to cAMP; intracellular cyclic nucleotide activated cation channel complex; pho…
ACSNU00398T0	fructose metabolic process; extracellular vesicular exosome; actin filament organization; female meiosis chromosome segregation; mitotic G2 DNA damage checkpoint; protein kinase activity; mesoderm development; mitotic spindle assembly checkpoint; protein homotetramerization; cytosol; glycolysis; actin cytoskeleton; platelet activation; ATP biosynthetic process; fructose-bisphosphate aldolase acti…
ACSNU00399T0	fructose metabolic process; extracellular vesicular exosome; actin filament organization; female meiosis chromosome segregation; mitotic G2 DNA damage checkpoint; protein kinase activity; apoptotic process; mesoderm development; mitotic spindle assembly checkpoint; protein homotetramerization; cytosol; glycolysis; actin cytoskeleton; organ regeneration; platelet activation; ATP biosynthetic proce…
ACSNU00400T0	protein binding
ACSNU00403T0	intracellular organelle part; organic substance metabolic process; primary metabolic process; recycling endosome; protein localization; phosphate-containing compound metabolic process; cellular component organization; positive regulation of peptide hormone secretion; regulation of systemic arterial blood pressure by atrial natriuretic peptide; protein binding; intracellular signal transduction; m…
ACSNU00407T0	intracellular; vitamin E binding; neurogenesis
ACSNU00408T0	anatomical structure morphogenesis; tissue development; regulation of biological quality; pattern specification process; cell part; response to stimulus; organ development; primary metabolic process; single-organism developmental process; macromolecule metabolic process; cell growth; cell wall organization
ACSNU00411T0	pupal chitin-based cuticle development; alcohol metabolic process; mitochondrion; glucose dehydrogenase activity; chorion; glucose metabolic process; extracellular region; sperm storage; membrane
ACSNU00412T0	phagocytosis; pharyngeal pumping; pharynx development; integral to membrane; metallopeptidase activity
ACSNU00413T0	binding
ACSNU00414T0	cellular response to indolebutyric acid stimulus; alcohol binding; root development; camera-type eye photoreceptor cell differentiation; carbohydrate binding; manganese ion binding; CDP-diacylglycerol metabolic process; phototransduction; retina layer formation; CDP-diacylglycerol-inositol 3-phosphatidyltransferase activity; lens development in camera-type eye; endoplasmic reticulum membrane; Gol…
ACSNU00417T0	enzyme activator activity; hard palate development; cell surface; metallopeptidase activity; positive regulation of catalytic activity; integral to plasma membrane
ACSNU00419T0	cytosol; coenzyme A biosynthetic process; phosphopantothenoylcysteine decarboxylase activity; hyperosmotic salinity response
ACSNU00420T0	protein binding; ATP-dependent helicase activity; pyrimidine ribonucleotide biosynthetic process; mRNA processing; nucleolus; RNA splicing; RNA binding; extrinsic apoptotic signaling pathway via death domain receptors; ATP catabolic process; rRNA processing; ATP binding
ACSNU00421T0	trophectodermal cell differentiation; gene silencing by RNA; determination of adult lifespan; protein binding; growth; regulation of transcription, DNA-dependent; CCR4-NOT complex; cytosol; regulation of translation; regulation of stem cell maintenance; nematode larval development; cytoplasmic mRNA processing body; neurogenesis; nuclear-transcribed mRNA poly(A) tail shortening; nucleus; hermaphro…
ACSNU00425T0	anterior/posterior axis specification; response to hypoxia; enzyme activator activity; cartilage development; metal ion binding; hard palate development; cell surface; metallopeptidase activity; establishment of cell polarity; embryonic cranial skeleton morphogenesis; cell migration involved in gastrulation; positive regulation of catalytic activity; integral to plasma membrane; convergent extens…
ACSNU00426T0	response to hypoxia; microtubule associated complex; oxidation-reduction process; determination of adult lifespan; axon; mitochondrion; dendrite; neurogenesis; hemopoiesis; cell redox homeostasis; heart development; glutathione-disulfide reductase activity; flavin adenine dinucleotide binding; neuronal cell body; response to drug; NADP binding; protein homodimerization activity; response to selen…
ACSNU00427T0	carbonyl reductase (NADPH) activity
ACSNU00430T0	cellular response to stimulus; response to chemical stimulus; positive regulation of cellular component organization; negative regulation of protein kinase activity; positive regulation of locomotion; regulation of gene expression; apoptotic process; cellular component assembly; regulation of cellular component biogenesis; protein dephosphorylation; binding; nucleus; protein serine/threonine phos…
ACSNU00431T0	organic substance metabolic process; negative regulation of biological process; cellular metabolic process; single-multicellular organism process; cytoplasm; response to stimulus; primary metabolic process; cell differentiation; regulation of cellular process
ACSNU00435T0	endoplasmic reticulum membrane; protein folding; protein N-linked glycosylation via asparagine; carbohydrate binding; post-translational protein modification
ACSNU00437T0	positive regulation of myelination; transcription regulatory region DNA binding; positive regulation of transcription from RNA polymerase II promoter; nucleus; negative regulation of Schwann cell proliferation
ACSNU00438T0	prepulse inhibition; cell surface; multi-organism process; chloride channel activity; response to toxic substance; negative regulation of multicellular organismal process; dopamine binding; sensory perception of smell; protein N-terminus binding; neurotransmitter biosynthetic process; serotonin uptake; dopamine biosynthetic process; dopamine uptake involved in synaptic transmission; norepinephrin…
ACSNU00441T0	cell morphogenesis; anthocyanin accumulation in tissues in response to UV light; N-terminal protein myristoylation; mitotic spindle organization; photorespiration; root development; regulation of phosphorylation; peptidyl-serine dephosphorylation; stamen development; auxin polar transport; chromosome segregation; protein phosphatase type 2A complex; cytosol; cell growth; regulation of stomatal mo…
ACSNU00442T0	cellular response to calcium ion; GPI anchor release; negative regulation of cell migration; protein binding; zinc ion binding; cellular response to nitric oxide; antibiotic metabolic process; cellular response to insulin stimulus; negative regulation of apoptotic process; cysteine-type endopeptidase inhibitor activity involved in apoptotic process; extracellular space; endoplasmic reticulum memb…
ACSNU00443T0	signal transducer activity; cellular macromolecule metabolic process; nucleic acid metabolic process; cytoplasm; steroid hormone receptor binding; meiosis; cytokinin mediated signaling pathway; ligand-dependent nuclear receptor transcription coactivator activity
ACSNU00449T0	response to virus; cytosol; putrescine biosynthetic process; eye photoreceptor cell development; regulation of cellular amino acid metabolic process; perinuclear region of cytoplasm; ornithine decarboxylase activity
ACSNU00456T0	signal transduction involved in regulation of gene expression; negative regulation of Wnt receptor signaling pathway involved in heart development; midgut development; cardiogenic plate morphogenesis; transcription factor binding; spermatogenesis; heart looping; embryonic foregut morphogenesis; RNA polymerase II distal enhancer sequence-specific DNA binding transcription factor activity; regulati…
ACSNU00461T0	multicellular organism reproduction; lipase activity; neurogenesis; extracellular space
ACSNU00464T0	regulation of hydrolase activity
ACSNU00465T0	negative regulation of transcription, DNA-dependent; RNA polymerase II core promoter sequence-specific DNA binding transcription factor activity involved in preinitiation complex assembly; hemopoiesis; gastrulation; transcription factor TFIID complex; polytene chromosome; organelle organization; iron ion transmembrane transporter activity; defense response; embryonic pattern specification; TFIIB-…
ACSNU00466T0	cilium morphogenesis; intraflagellar transport particle B; sensory perception of mechanical stimulus; ciliary transition zone; protein C-terminus binding; chemotaxis; response to osmotic stress; neuronal cell body; cytoplasm
ACSNU00467T0	axon guidance; nucleoplasm; protein folding; DNA-directed DNA polymerase activity; response to DNA damage stimulus; CCAAT-binding factor complex; regulation of transcription from RNA polymerase II promoter; wing disc pattern formation; cellular lipid metabolic process; cytosol; protein heterodimerization activity; epsilon DNA polymerase complex; retina development in camera-type eye; transcriptio…
ACSNU00468T0	embryonic skeletal system morphogenesis; protein sumoylation; visual perception; lung epithelial cell differentiation; establishment of mitotic spindle orientation; positive regulation of DNA repair; aorta morphogenesis; metanephros development; establishment or maintenance of apical/basal cell polarity; striated muscle tissue development; metal ion binding; positive regulation of secondary heart…
ACSNU00469T0	lysosome; microtubule associated complex; macromolecule metabolic process; innate immune response; cysteine-type endopeptidase activity; biological regulation; extracellular region; lipid particle; extracellular matrix organization; single-multicellular organism process
ACSNU00470T0	mitotic spindle elongation; positive regulation of growth rate; ribosomal large subunit biogenesis; nucleolus; embryo development ending in birth or egg hatching; nematode larval development; neurogenesis; rRNA processing; hermaphrodite genitalia development
ACSNU00477T0	lateral mesoderm development; positive regulation of transcription from RNA polymerase II promoter; embryonic heart tube morphogenesis; transcription factor complex; DNA binding; protein binding; sequence-specific DNA binding transcription factor activity; hippo signaling cascade; regulation of cell proliferation; notochord development; paraxial mesoderm development; nucleus
ACSNU00478T0	embryo development ending in seed dormancy; nucleotide binding; positive regulation of growth rate; arginyl-tRNA aminoacylation; embryo development ending in birth or egg hatching; chloroplast stroma; positive regulation of embryonic development; nematode larval development; arginine-tRNA ligase activity; mitochondrion
ACSNU00479T0	positive regulation of growth rate; reproduction; body morphogenesis; nematode larval development; nucleotide binding; aminoacyl-tRNA ligase activity; tRNA aminoacylation for protein translation; embryo development ending in birth or egg hatching
ACSNU00480T0	single-organism process; regulation of gene expression; S-methylmethionine cycle; homocysteine S-methyltransferase activity; macromolecule modification; methionine biosynthetic process; RNA metabolic process; cellular macromolecule biosynthetic process; methylation; plasma membrane
ACSNU00481T0	cellular macromolecule metabolic process; gene expression; nucleic acid metabolic process; S-methylmethionine cycle; homocysteine S-methyltransferase activity; cell part; methionine biosynthetic process; biological regulation
ACSNU00482T0	mitotic spindle elongation; proteasome assembly; proteasome complex; nucleolus; apposition of dorsal and ventral imaginal disc-derived wing surfaces; positive regulation of proteasomal ubiquitin-dependent protein catabolic process; cell proliferation
ACSNU00483T0	neuron part; protein binding; exocytosis; intracellular part; intracellular signal transduction; enzyme regulator activity
ACSNU00484T0	cell development; regulation of multicellular organismal development; regulation of system process; positive regulation of cell proliferation; generation of neurons; tube development; regulation of anatomical structure morphogenesis; vascular endothelial growth factor receptor signaling pathway; embryo development; regulation of MAPK cascade; cellular component organization; positive regulation o…
ACSNU00485T0	membrane; regulation of biological quality; divalent inorganic cation transport; ion transmembrane transport; transition metal ion transport
ACSNU00486T0	carbohydrate derivative biosynthetic process; polyprenol metabolic process; oxidoreductase activity, acting on the CH-CH group of donors, NAD or NADP as acceptor; membrane; endoplasmic reticulum
ACSNU00487T0	oligosaccharyltransferase complex; magnesium ion transport; protein N-linked glycosylation via asparagine; mitochondrion; magnesium ion transmembrane transporter activity; cell redox homeostasis; cognition; post-translational protein modification; dolichyl-diphosphooligosaccharide-protein glycotransferase activity; integral to plasma membrane
ACSNU00488T0	single-organism cellular process; protein binding; cytoskeletal part; organ development; protein complex; single-organism developmental process; nervous system development
ACSNU00489T0	purine ribonucleoside binding; protein binding; nucleoside-triphosphatase activity; intracellular membrane-bounded organelle; positive regulation of growth rate; receptor-mediated endocytosis; purine ribonucleoside triphosphate binding; cell division; microtubule; purine ribonucleotide binding; embryo development ending in birth or egg hatching; nematode larval development; hermaphrodite genitali…
ACSNU00490T0	DNA binding; transcription, DNA-dependent; intracellular part
ACSNU00491T0	axon; neuronal cell body; positive regulation of synaptic growth at neuromuscular junction; protein kinase binding; olfactory nerve development; early endosome; late endosome; protein autophosphorylation; axonogenesis involved in innervation; response to radiation; response to nutrient levels; positive regulation of peptidyl-tyrosine phosphorylation; ephrin receptor binding; developmental program…
ACSNU00492T0	single-organism process; multicellular organismal process
ACSNU00493T0	nucleoplasm; RNA interference; protein C-terminus binding; growth; protein transporter activity; locomotion; nuclear pore organization; cytosol; cytokine-mediated signaling pathway; nuclear pore; NLS-bearing substrate import into nucleus; embryo development ending in birth or egg hatching; meiotic prophase I; meiosis; nematode larval development; germ cell development; oogenesis; feminization of …
ACSNU00494T0	mitochondrial large ribosomal subunit; RNA binding
ACSNU00497T0	zinc ion binding; imaginal disc development; regulation of transcription, DNA-dependent; cell fate specification; forebrain development; sequence-specific DNA binding; sequence-specific DNA binding transcription factor activity; nucleus
ACSNU00498T0	cell; imaginal disc development; regulation of transcription, DNA-dependent; cell fate specification; forebrain development; binding
ACSNU00500T0	protein complex; neuron projection morphogenesis; protein binding; ATP binding
ACSNU00501T0	RNA polymerase II transcription corepressor activity; transcriptional repressor complex; nucleolus; phosphatidylinositol binding; negative regulation of transcription from RNA polymerase II promoter; protein binding; Sin3 complex
ACSNU00502T0	ribosome; mitochondrion; mitochondrial translation
ACSNU00503T0	cellular response to cytokine stimulus; positive regulation of response to cytokine stimulus; lateral sprouting from an epithelium; genitalia development; axis elongation; response to glucocorticoid stimulus; regulation of mesenchymal cell proliferation; regulation of cytokine production involved in immune response; convergent extension; cellular response to growth factor stimulus; Golgi lumen; p…
ACSNU00505T0	COPII vesicle coating; neural tube closure; nematode larval development; transporter activity; positive regulation of protein exit from endoplasmic reticulum; maternal placenta development; protein targeting to plasma membrane; somite rostral/caudal axis specification; cargo loading into vesicle; multicellular organism growth; heart looping; negative regulation of GTPase activity; COPI coating of…
ACSNU00506T0	mitochondrion; carboxylesterase activity
ACSNU00507T0	lipoprotein transport; protein binding; phototransduction; ciliary transition zone; locomotion; regulation of pharyngeal pumping; chemosensory behavior; Kupffer's vesicle development; cytosol; regulation of oviposition; visual perception; centrosome; axon; cilium assembly; synaptic transmission; protein catabolic process; lipid binding; negative regulation of axon extension; body morphogenesis; d…
ACSNU00508T0	transmembrane transporter activity; cytoplasmic vesicle; synapse
ACSNU00509T0	single-organism cellular process; organic substance transport; intracellular non-membrane-bounded organelle; intracellular organelle part; protein binding; membrane part; cytoplasmic part; biological regulation; nucleus
ACSNU00510T0	developmental process; cell cycle process
ACSNU00511T0	cytosol; calmodulin binding; glycogen catabolic process; hydrolase activity, hydrolyzing O-glycosyl compounds; phosphorylase kinase regulator activity; glucose metabolic process; phosphorylase kinase complex; small molecule metabolic process
ACSNU00513T0	positive regulation of actin filament polymerization; organelle part; axon guidance; protein complex; cytosol; Fc-gamma receptor signaling pathway involved in phagocytosis; positive regulation of transcription from RNA polymerase II promoter; innate immune response; negative regulation of protein kinase activity; plasma membrane; insulin receptor binding; protein domain specific binding; SH3/SH2 …
ACSNU00514T0	regulation of primary metabolic process; regulation of gene expression; cellular protein metabolic process; regulation of cellular macromolecule biosynthetic process; binding
ACSNU00515T0	protein kinase inhibitor activity; nucleolus; negative regulation of protein kinase activity; double-stranded RNA binding; protein kinase binding
ACSNU00517T0	focal adhesion; response to DNA damage stimulus; cell adhesion; negative regulation of apoptotic process; negative regulation of amyloid precursor protein biosynthetic process; embryonic cleavage; tau protein binding; Golgi apparatus; nucleolus; leucine zipper domain binding; centrosome; signal transduction; sequence-specific DNA binding transcription factor activity; positive regulation of trans…
ACSNU00518T0	kinesin binding; mitochondrial transport; mitochondrion
ACSNU00519T0	catalytic activity
ACSNU00520T0	cellular response to drug; regulation of cell cycle; neurogenesis; PeBoW complex; ribonucleoprotein complex binding; regulation of hemocyte proliferation; protein binding; cleavage in ITS2 between 5.8S rRNA and LSU-rRNA of tricistronic rRNA transcript (SSU-rRNA, 5.8S rRNA, LSU-rRNA)
ACSNU00523T0	neuron development; transcription corepressor activity; locomotory behavior; regulation of epidermis development; wing disc pattern formation; cell proliferation; negative regulation of transcription from RNA polymerase III promoter; Schwann cell differentiation; neuroblast development; myelination; transcription factor binding; nucleus; endochondral ossification
ACSNU00524T0	actin filament organization; positive regulation of cell size
ACSNU00525T0	polypeptide N-acetylgalactosaminyltransferase activity; Golgi stack; oligosaccharide biosynthetic process; membrane
ACSNU00526T0	spiracle morphogenesis, open tracheal system; microtubule bundle formation; actin filament bundle assembly; transcription factor complex; Arp2/3 complex-mediated actin nucleation; early endosome; endosomal transport; recycling endosome; actin crosslink formation; filamentous actin; perinuclear region of cytoplasm; prepupal development; GTPase binding; oogenesis; nucleus
ACSNU00527T0	ER-associated protein catabolic process; negative regulation of transcription from RNA polymerase II promoter; DNA damage response, detection of DNA damage; spermatogenesis; androgen receptor signaling pathway; endoplasmic reticulum membrane; low-density lipoprotein particle receptor binding; nucleolus; cytosol; sperm motility; activation of signaling protein activity involved in unfolded protein…
ACSNU00528T0	cellular macromolecule metabolic process; reproduction; multicellular organismal development; growth; establishment of localization in cell; anatomical structure development; single-organism transport; viral infectious cycle; protein catabolic process; single-organism developmental process; endosome membrane; cellular catabolic process
ACSNU00531T0	transforming growth factor beta receptor signaling pathway; Notch binding; negative regulation of JNK cascade; protein N-terminus binding; RNA polymerase II activating transcription factor binding; transcription corepressor activity; organ development; nuclear body; cellular lipid metabolic process; transcription regulatory region DNA binding; Notch signaling pathway; spindle microtubule; regulat…
ACSNU00533T0	membrane; compound eye cone cell fate commitment; compound eye photoreceptor fate commitment; positive regulation of protein secretion; epithelial cell migration, open tracheal system; apical part of cell; peptidase activity; endoplasmic reticulum; heart process
ACSNU00534T0	cilium morphogenesis; ciliary transition zone; protein binding
ACSNU00535T0	RNA binding; precatalytic spliceosome; neurogenesis; reproduction; nucleotide binding; catalytic step 2 spliceosome; lens development in camera-type eye; cytoplasm
ACSNU00537T0	cellular protein metabolic process; hydrolase activity; organelle organization; cell cycle
ACSNU00538T0	structural constituent of ribosome; cytosolic small ribosomal subunit; ribosomal small subunit assembly; translational elongation
ACSNU00548T0	negative regulation of multicellular organismal process; appendage morphogenesis; transmembrane receptor protein tyrosine kinase signaling pathway; nerve growth factor production; regulation of cellular catabolic process; cellular component organization; peptide hormone processing; proteolysis; embryonic skeletal system development; regulation of protein catabolic process; cytoplasmic membrane-bo…
ACSNU00549T0	anatomical structure development; single-multicellular organism process; single-organism developmental process
ACSNU00551T0	positive regulation of exit from mitosis; protein binding; nucleotide binding; BRE binding; translation repressor activity, nucleic acid binding; mRNA 3'-UTR binding; regulation of alternative mRNA splicing, via spliceosome; germ-line stem cell division; nucleolus; spermatid development; positive regulation of mRNA splicing, via spliceosome; embryo development; P granule; negative regulation of o…
ACSNU00552T0	positive regulation of exit from mitosis; RNA interference; nucleotide binding; BRE binding; translation repressor activity, nucleic acid binding; mRNA 3'-UTR binding; regulation of alternative mRNA splicing, via spliceosome; positive regulation of multicellular organism growth; mRNA splice site selection; germ-line stem cell division; spermatid development; embryo development; P granule; negativ…
ACSNU00553T0	flower development; nucleic acid metabolic process; regulation of gene expression; intracellular part; cellular macromolecule biosynthetic process; organ morphogenesis; histone lysine methylation
ACSNU00554T0	intracellular membrane-bounded organelle; positive regulation of intrinsic apoptotic signaling pathway; growth; neuromuscular process controlling balance; intrinsic apoptotic signaling pathway in response to DNA damage; response to drug; cytoplasm; autophagy; membrane
ACSNU00555T0	organic substance metabolic process; cellular metabolic process; pollen tube development; cytosol; actin binding; 1-phosphatidylinositol-4-phosphate 5-kinase activity; single-organism metabolic process; endocytosis; primary metabolic process; root hair cell tip growth; nucleus; cellular process involved in reproduction; apical plasma membrane
ACSNU00558T0	transport; sperm individualization; intracellular membrane-bounded organelle; cytoplasmic part
ACSNU00560T0	male genitalia morphogenesis; homeostasis of number of cells within a tissue; cell morphogenesis; fertilization; spermatid development; male gonad development; protein binding; cytoplasm
ACSNU00562T0	acyl carnitine transport; acyl carnitine transmembrane transporter activity; mitochondrial envelope; transmembrane transport; membrane
ACSNU00563T0	determination of adult lifespan; neuron projection; tryptophan 5-monooxygenase activity; reproduction; L-phenylalanine catabolic process; protein binding; catecholamine biosynthetic process; melanin biosynthetic process; response to activity; bone remodeling; serotonin biosynthetic process from tryptophan; response to calcium ion; negative regulation of ossification; indolalkylamine biosynthetic …
ACSNU00564T0	protein binding; circadian regulation of gene expression; RNA polymerase II core promoter proximal region sequence-specific DNA binding transcription factor activity; RNA polymerase II transcription factor binding transcription factor activity involved in positive regulation of transcription; RNA polymerase II core promoter proximal region sequence-specific DNA binding; cytoplasm; nucleolus; tran…
ACSNU00567T0	zinc ion binding; nucleolus; positive regulation of transcription from RNA polymerase II promoter; negative regulation of transcription from RNA polymerase II promoter; protein binding
ACSNU00568T0	zinc ion binding; nucleolus; positive regulation of transcription from RNA polymerase II promoter; negative regulation of transcription from RNA polymerase II promoter; protein binding
ACSNU00570T0	nucleoplasm; protein binding; regulation of biological quality; nucleolus; cellular response to ionizing radiation; meiotic prophase I; DNA damage checkpoint; protein complex; 3'-5' exonuclease activity; DNA replication; DNA repair
ACSNU00571T0	prepulse inhibition; negative regulation of transcription, DNA-dependent; response to insulin stimulus; sarcoplasmic reticulum; epithelial cell proliferation; white fat cell differentiation; cytosol; neurogenesis; cholesterol homeostasis; cholesterol binding; cell projection; negative regulation of protein kinase activity; icosatetraenoic acid binding; long-chain fatty acid transporter activity; …
ACSNU00577T0	determination of adult lifespan; membrane; regulation of apoptotic process; regulation of transcription from RNA polymerase II promoter; response to pH; cell proliferation; bicoid mRNA localization; transcription factor complex; regulation of multivesicular body size involved in endosome transport; endosome; transcription factor binding; regulation of Notch signaling pathway
ACSNU00579T0	diencephalon development; compound eye photoreceptor cell differentiation; receptor binding; embryonic camera-type eye morphogenesis; negative regulation of transcription, DNA-dependent; negative regulation of Wnt receptor signaling pathway; RNA polymerase II distal enhancer sequence-specific DNA binding transcription factor activity; visual perception; lens induction in camera-type eye; sequence…
ACSNU00580T0	striated muscle dense body
ACSNU00581T0	ATP-dependent protein binding; regulation of biological process; anatomical structure development; SUMO activating enzyme activity; nucleolus; protein sumoylation; protein C-terminus binding; single-organism developmental process; protein heterodimerization activity; multicellular organismal development
ACSNU00584T0	organic substance metabolic process; single-multicellular organism process; response to ethanol
ACSNU00589T0	cellular response to stimulus; tissue development; anatomical structure morphogenesis; positive regulation of peptidase activity; organ development; intracellular membrane-bounded organelle; regulation of apoptotic process; nervous system development; protein binding; cell-type specific apoptotic process; cell differentiation; positive regulation of cellular process; single-organism developmental…
ACSNU00590T0	negative regulation of transcription from RNA polymerase II promoter; phosphoprotein binding; pyruvate metabolic process; protein targeting; SUMO binding; chloroplast; generation of precursor metabolites and energy; Golgi apparatus; single-stranded RNA binding; response to stimulus; transcription regulatory region DNA binding; mitochondrial pyruvate transport; nuclear body; PRC1 complex; pyruvate…
ACSNU00592T0	neurotrophin TRK receptor signaling pathway; GTP binding; regulation of keratinocyte proliferation; synaptic transmission; striatal medium spiny neuron differentiation; odontogenesis of dentin-containing tooth; phosphate-containing compound metabolic process; T cell differentiation in thymus; RNA polymerase II core promoter proximal region sequence-specific DNA binding; regulation of signaling; R…
ACSNU00593T0	Rab guanyl-nucleotide exchange factor activity; recycling endosome; positive regulation of cell-cell adhesion mediated by cadherin
ACSNU00596T0	cell development; adult chitin-containing cuticle pigmentation; courtship behavior; regulation of multicellular organismal development; Wnt receptor signaling pathway; imaginal disc development; small conjugating protein ligase activity; regulation of signal transduction; developmental process involved in reproduction; sensory organ development; dopamine metabolic process; protein ubiquitination;…
ACSNU00597T0	determination of adult lifespan; negative regulation of transcription from RNA polymerase II promoter; negative regulation of vulval development; cytoplasm; transcription coactivator activity; protein complex; cellular component organization; response to cadmium ion; dauer exit; viral process; nucleoplasm part; transcription factor binding; response to oxidative stress; negative regulation of tra…
ACSNU00598T0	gravitropism; response to misfolded protein; photorespiration; microtubule cytoskeleton organization; reproduction; structural molecule activity; intra-Golgi vesicle-mediated transport; cytokinesis by cell plate formation; positive regulation of growth rate; Cul4-RING ubiquitin ligase complex; locomotion; extracellular space; proteasome core complex assembly; apoptotic process; intracellular prot…
ACSNU00600T0	macromolecule localization; single-organism cellular process; embryo development ending in seed dormancy; positive regulation of growth rate; receptor-mediated endocytosis; macromolecule modification; nucleolus; cytosol; response to abiotic stimulus; nematode larval development; nuclear matrix; regulation of cellular process; RNA binding; leaf development; rRNA processing
ACSNU00601T0	negative regulation of lamellipodium morphogenesis; positive regulation of Wnt receptor signaling pathway; positive regulation of catenin import into nucleus; negative regulation of cell migration; negative regulation of neuron projection development; beta-catenin binding; regulation of establishment of cell polarity; negative regulation of actin filament polymerization; cytoplasm; neuron project…
ACSNU00607T0	organelle part; organ regeneration; actin cytoskeleton; calcium ion binding; cytoplasm; actin binding; female meiosis chromosome segregation; cell projection; motor neuron axon guidance; plasma membrane
ACSNU00608T0	protein binding; transcription from RNA polymerase II promoter; oxidoreductase activity; histone H3-K4 demethylation; cytoplasm; locomotor rhythm; histone demethylase activity (H3-trimethyl-K4 specific); Sin3-type complex; sequence-specific DNA binding transcription factor activity; positive regulation of transcription, DNA-dependent; histone H3-K9 acetylation; cyclin-dependent protein kinase act…
ACSNU00609T0	cellular process; forebrain development; mitochondrial inner membrane; membrane part; lipid particle
ACSNU00610T0	anatomical structure morphogenesis; system development; regulation of synapse structure and activity; memory; ribosome; growth; regulation of actin filament length; translation; response to ethanol; locomotion; olfactory behavior; epidermal growth factor receptor signaling pathway; cellular component assembly; localization; actin binding; actin filament organization; embryo development; cell proj…
ACSNU00611T0	axon guidance; negative regulation of cell migration; exocytic vesicle; chondroitin sulfate binding; lamellipodium; zinc ion binding; protein homotetramerization; filamentous actin; growth cone; actin filament bundle assembly; uracil binding; phosphoprotein binding; amino acid binding; thymine binding; dihydropyrimidinase activity; cell body; extracellular space; beta-alanine metabolic process; c…
ACSNU00615T0	axon midline choice point recognition; determination of muscle attachment site; wing disc development; epidermis development; embryonic hindgut morphogenesis; memory; embryonic foregut morphogenesis; olfactory learning; cytoplasm; haltere development; terminal region determination; protein phosphorylation; torso signaling pathway; axon; transmembrane receptor protein tyrosine kinase activity; pos…
ACSNU00616T0	axon midline choice point recognition; determination of muscle attachment site; wing disc development; epidermis development; embryonic hindgut morphogenesis; memory; embryonic foregut morphogenesis; olfactory learning; cytoplasm; haltere development; terminal region determination; torso signaling pathway; axon; positive regulation of transcription from RNA polymerase II promoter; Wnt-protein bin…
ACSNU00617T0	cell migration; actomyosin structure organization; protein phosphorylation; protein serine/threonine kinase activity; actin cytoskeleton reorganization; identical protein binding; cell leading edge; ATP binding; cell-cell junction; magnesium ion binding; regulation of small GTPase mediated signal transduction; actomyosin
ACSNU00618T0	cytoplasm; convergent extension involved in gastrulation; peptidase activity; plasma membrane; proteolysis
ACSNU00619T0	DNA binding; negative regulation of transcription from RNA polymerase II promoter; transcription corepressor activity; transcription factor binding; nucleus
ACSNU00620T0	postreplication repair; single-stranded DNA-dependent ATPase activity; response to UV-C; nucleolus; DNA-directed DNA polymerase activity; pyrimidine dimer repair; DNA binding; DNA synthesis involved in DNA repair; cytoplasm
ACSNU00626T0	sensory perception of smell
ACSNU00639T0	sensory perception of smell; membrane
ACSNU00643T0	multicellular organismal process
ACSNU00646T0	transmembrane signaling receptor activity; sensory perception of smell
ACSNU00647T0	multicellular organismal process
ACSNU00648T0	multicellular organismal process
ACSNU00651T0	multicellular organismal process
ACSNU00663T0	water transport; gene expression; multi-organism process; intracellular organelle part; apical plasma membrane; organelle organization; primary metabolic process; protein complex; cellular macromolecule metabolic process; response to salt stress; protein complex subunit organization; water transmembrane transporter activity; cytoplasmic membrane-bounded vesicle; sarcolemma; organic substance tran…
ACSNU00665T0	mesoderm development; cyclic nucleotide metabolic process; negative regulation of insulin secretion; 3',5'-cyclic-AMP phosphodiesterase activity
ACSNU00666T0	anatomical structure development; plasma membrane part; cytoskeleton organization; biological regulation; intracellular part
ACSNU00667T0	mesoderm development; cytoskeletal anchoring at plasma membrane; structural constituent of muscle; sarcomere organization; costamere; cytoskeleton; sarcoglycan complex; muscle organ development; cellular membrane organization; protein binding; heart contraction; sarcolemma; integral to plasma membrane
ACSNU00670T0	hydrolase activity; intracellular part
ACSNU00671T0	nuclear lumen; intracellular non-membrane-bounded organelle; preblastoderm mitotic cell cycle; protein binding; DNA endoreduplication
ACSNU00672T0	cellular protein metabolic process; P-P-bond-hydrolysis-driven protein transmembrane transporter activity; mitochondrial outer membrane translocase complex; growth; protein targeting to mitochondrion; unfolded protein binding; multicellular organismal development
ACSNU00673T0	heme biosynthetic process; small molecule metabolic process; hydroxymethylbilane synthase activity; cytosol
ACSNU00675T0	protein folding; negative regulation of apoptotic process; regulation of transcription from RNA polymerase II promoter; axonogenesis; cytoplasm; response to stimulus; metal ion binding; carbohydrate metabolic process; methylglyoxal metabolic process; glutathione metabolic process; intracellular non-membrane-bounded organelle; tubulin complex biogenesis; lactoylglutathione lyase activity
ACSNU00676T0	cell cycle checkpoint; erythrocyte maturation; modulation by virus of host morphology or physiology; in utero embryonic development; protein N-terminus binding; protein C-terminus binding; heat acclimation; ATP-dependent DNA helicase activity; post-translational protein modification; bone mineralization; response to hydrogen peroxide; spinal cord development; MMXD complex; RNA polymerase II carbo…
ACSNU00677T0	Cajal body; centrosome organization; pyrimidine ribonucleotide biosynthetic process; mediator complex; positive regulation of growth rate; methyltransferase activity; small nucleolar ribonucleoprotein complex; RNA methylation; granular component; small nuclear ribonucleoprotein complex; gonad development; positive regulation of translation; dense fibrillar component; embryo development ending in …
ACSNU00679T0	cytoplasmic vesicle; GTP binding; GTP cyclohydrolase I regulator activity; protein homodimerization activity; preblastoderm mitotic cell cycle; neuromuscular process controlling posture; cuticle pigmentation; nitric oxide biosynthetic process; dopamine biosynthetic process; negative regulation of blood pressure; 7,8-dihydroneopterin 3'-triphosphate biosynthetic process; cytosol; response to inter…
ACSNU00680T0	polytene chromosome puff; polytene chromosome interband; organic cyclic compound binding; fertilization, exchange of chromosomal proteins; imaginal disc-derived wing morphogenesis; hematopoietic stem cell differentiation; helicase activity; heterocyclic compound binding; oogenesis; chromatin binding; response to DNA damage stimulus
ACSNU00681T0	transport; chaperone binding; regulation of type I interferon-mediated signaling pathway; ruffle membrane; Hsp90 protein binding; regulation of interferon-gamma-mediated signaling pathway; cytosol; regulation of cell cycle; protein complex; protein kinase B binding; single-organism developmental process; neurogenesis; mitogen-activated protein kinase kinase kinase binding
ACSNU00682T0	snRNA processing; cellular response to ionizing radiation; protein binding; integrator complex; DNA damage checkpoint; chromosome; lens development in camera-type eye
ACSNU00683T0	anatomical structure morphogenesis; neuron part; membrane; cell adhesion; open tracheal system development; neuron projection development; response to stimulus; biological regulation; binding
ACSNU00684T0	Malpighian tubule development; regulation of growth; imaginal disc-derived leg segmentation; intracellular membrane-bounded organelle; actin filament organization; regulation of transcription from RNA polymerase II promoter; anterior/posterior pattern specification; positive regulation of response to stimulus; epithelial tube morphogenesis; R8 cell differentiation; establishment of planar polarit…
ACSNU00685T0	mRNA modification; mRNA binding; single-stranded RNA binding; cytidine to uridine editing; protein stabilization; double-stranded RNA binding; nuclear heterochromatin; protein binding; cytosine deaminase activity; nucleoplasm; cytoplasm; apolipoprotein B mRNA editing enzyme complex
ACSNU00686T0	response to stimulus; neuron development; cell part; membrane
ACSNU00687T0	cytoplasmic part; ribonucleoprotein granule
ACSNU00688T0	regulation of transcription from RNA polymerase II promoter; nuclear lamina; meiotic cell cycle; spermatogenesis; positive regulation of behavior; protein dimerization activity; DNA binding; positive regulation of embryonic development; cerebellum development; signal transduction; positive regulation of cellular process; apical part of cell; sequence-specific DNA binding transcription factor acti…
ACSNU00690T0	negative regulation of NFAT protein import into nucleus; manganese ion binding; positive regulation of glycogen biosynthetic process; protein serine/threonine/tyrosine kinase activity; protein tyrosine kinase activity; ubiquitin binding; cytoplasm; ubiquitin ligase complex; protein serine/threonine kinase activity; smoothened signaling pathway; magnesium ion binding; erythrocyte differentiation; …
ACSNU00691T0	regulation of neuron apoptotic process; negative regulation of protein glutathionylation; angiotensin mediated vasoconstriction involved in regulation of systemic arterial blood pressure; response to food; positive regulation of growth rate; response to ethanol; erythrocyte maturation; NADP binding; glucose-6-phosphate dehydrogenase activity; chromatin assembly or disassembly; glucose 6-phosphate…
ACSNU00692T0	intracellular membrane-bounded organelle
ACSNU00693T0	cytoplasm; regulation of cell shape; cell migration; cytoskeleton organization
ACSNU00694T0	neuromuscular junction; compound eye morphogenesis; presynaptic membrane; cuticle pattern formation; Golgi apparatus; postsynaptic membrane; regulation of intracellular protein transport; positive regulation of protein secretion; imaginal disc-derived wing margin morphogenesis; peptide secretion; multivesicular body; segment polarity determination; early endosome; extracellular vesicular exosome;…
ACSNU00695T0	postreplication repair; cytosol; ubiquitin-dependent protein catabolic process; protein K48-linked ubiquitination; protein K11-linked ubiquitination; response to heat; ubiquitin-protein ligase activity; ATP binding; lateral inhibition; protein binding; nucleus
ACSNU00696T0	neurotrophin TRK receptor signaling pathway; platelet dense granule membrane; nuclear division; sarcoplasmic reticulum; protein C-terminus binding; stabilization of membrane potential; postsynaptic density; inositol 1,4,5-trisphosphate-sensitive calcium-release channel activity; protein complex; flight behavior; sensory perception of taste; cellular response to hypoxia; Fc-gamma receptor signalin…
ACSNU00702T0	SAGA complex; methylated histone residue binding; histone H3 acetylation; Ada2/Gcn5/Ada3 transcription activator complex; histone acetyltransferase activity; chromatin remodeling; establishment of protein localization to chromatin
ACSNU00705T0	axon guidance; membrane raft; embryonic pattern specification; axon target recognition; somitogenesis; ephrin receptor binding; intrinsic to plasma membrane; neural crest cell migration; positive regulation of T cell proliferation; anchored to membrane; cytoplasm; single organism signaling; synaptic target recognition; angioblast cell migration involved in selective angioblast sprouting; nucleus
ACSNU00706T0	gene expression; multi-organism process; ribonucleoprotein complex; U3 snoRNA binding; ribosome biogenesis; regulation of biological process; post-embryonic development; neurogenesis; reproductive process; RNA metabolic process; cytoplasm; organic substance biosynthetic process; cell communication; single-organism developmental process; nucleolus; cellular response to chemical stimulus
ACSNU00707T0	cytoplasm; protein tyrosine phosphatase activity; acid phosphatase activity; synaptic transmission; neuron projection; internal side of plasma membrane; peptidyl-tyrosine dephosphorylation; nucleus; SH3 domain binding
ACSNU00708T0	cytosol; dihydropterin deaminase activity; purine nucleotide catabolic process; guanine deaminase activity; coenzyme biosynthetic process; mitochondrial inner membrane; guanine metabolic process; dihydropteridine metabolic process; nervous system development; protein binding; pantothenate metabolic process; eye pigment biosynthetic process
ACSNU00710T0	cell part
ACSNU00712T0	sarcoplasmic reticulum; purine deoxyribonucleotide catabolic process; purine deoxyribonucleoside diphosphate catabolic process; metal ion binding; nucleoside-diphosphatase activity
ACSNU00713T0	ER-nucleus signaling pathway; membrane; cellular protein metabolic process; hydrolase activity; cytoplasm; lipid metabolic process; organic cyclic compound metabolic process; cellular response to stress
ACSNU00714T0	RNA splicing, via endonucleolytic cleavage and ligation; RNA polymerase II transcriptional preinitiation complex assembly; TBP-class protein binding RNA polymerase II transcription factor activity involved in preinitiation complex assembly; RNA polymerase II repressing transcription factor binding; positive regulation of sequence-specific DNA binding transcription factor activity; protein heterod…
ACSNU00716T0	regulation of transcription from RNA polymerase II promoter; DNA binding
ACSNU00718T0	pathogenesis; protein N-terminus binding; late endosome to vacuole transport; positive regulation of growth rate; determination of adult lifespan; cellular response to drug; protein targeting to vacuole; cellular response to pH; filamentous growth of a population of unicellular organisms in response to neutral pH; fungal-type cell wall organization; secretion by cell; body morphogenesis; cellular…
ACSNU00719T0	cytoplasm; response to hormone stimulus; epithelial cell differentiation; polysome; poly(U) RNA binding; nervous system development; nucleus; stem cell development; nucleotide binding
ACSNU00723T0	lipase activity
ACSNU00724T0	cardiac muscle cell differentiation; positive regulation of Wnt receptor signaling pathway; pericardium development; nematode larval development; bundle of His development; regulation of protein localization; anterior/posterior pattern specification; negative regulation of cell migration; endocardial cushion development; positive regulation of cardiac muscle cell proliferation; mesoderm formation…
ACSNU00725T0	biological regulation; single-organism cellular process; single-multicellular organism process; cytosol
ACSNU00726T0	cellular macromolecule metabolic process; protein binding; leucine binding; nucleolus; cellular response to leucine; negative regulation of TOR signaling cascade; plasma membrane; protein metabolic process
ACSNU00727T0	nuclear-transcribed mRNA catabolic process, nonsense-mediated decay; translational termination; translational initiation; protein binding; cysteine-type endopeptidase activator activity involved in apoptotic process; zinc ion binding; activation of cysteine-type endopeptidase activity involved in apoptotic process; cell proliferation; translational elongation; positive regulation of translation; …
ACSNU00728T0	synaptic vesicle coating; neurotrophin TRK receptor signaling pathway; regulation of sodium ion transmembrane transporter activity; regulation of transcription from RNA polymerase II promoter; trans-Golgi network; compound eye development; midgut development; mesodermal cell fate specification; axon guidance; heart development; visceral muscle development; clathrin binding; protein transporter ac…
ACSNU00729T0	Rab guanyl-nucleotide exchange factor activity; protein binding; membrane
ACSNU00730T0	positive regulation of pseudohyphal growth by positive regulation of transcription from RNA polymerase II promoter; protein binding; cell adhesion; adhesion to host; negative regulation of gene expression; cytosol; positive regulation of anoikis; sequence-specific DNA binding; conjugation with cellular fusion; sequence-specific DNA binding transcription factor activity; nuclear chromatin; negativ…
ACSNU00731T0	mitotic cell cycle; mitotic spindle; regulation of biological process
ACSNU00732T0	long-chain fatty-acyl-CoA biosynthetic process; regulation of mitochondrion organization; mitochondrial inner membrane; mitochondrial citrate transport; citrate transmembrane transporter activity; triglyceride biosynthetic process; Nebenkern; gluconeogenesis; small molecule metabolic process; lipid particle; tricarboxylate secondary active transmembrane transporter activity
ACSNU00733T0	SWI/SNF complex; apoptotic process; nematode larval development; DNA repair; imaginal disc-derived wing vein specification; positive regulation of sequence-specific DNA binding transcription factor activity; brahma complex; retroviral genome replication; metal ion binding; nucleosome disassembly; dendrite guidance; oviposition; ATP-dependent chromatin remodeling; npBAF complex; positive regulatio…
ACSNU00734T0	embryonic eye morphogenesis; regulation of actin cytoskeleton organization; cloaca development; left/right pattern formation; somatic stem cell division; establishment of mitotic spindle orientation; apical plasma membrane; convergent extension involved in gastrulation; positive regulation of JUN kinase activity; planar dichotomous subdivision of terminal units involved in lung branching morphoge…
ACSNU00735T0	regulation of endosperm development; polytene chromosome; nucleosome binding; histone methyltransferase activity (H3-K9 specific); dendrite morphogenesis; ESC/E(Z) complex; chromatin silencing complex; muscle organ development; enzyme activator activity; positive regulation of histone H3-K27 methylation; chromatin silencing; sex chromatin; identical protein binding; DNA binding; pronucleus; histo…
ACSNU00736T0	regulation of growth; cytosol; methionine biosynthetic process; RNA binding; regulation of cell cycle; regulation of transcription, DNA-dependent; positive regulation of cell proliferation; RNA splicing, via endonucleolytic cleavage and ligation; response to DNA damage stimulus
ACSNU00737T0	chromatin modification; npBAF complex; RNA binding; nBAF complex; nuclear lumen; protein binding; SWI/SNF complex
ACSNU00738T0	mRNA 3'-UTR binding; lysosome; regulation of Notch signaling pathway; ubiquitin binding; late endosome; endosomal transport; regulation of apoptotic process; cell proliferation
ACSNU00741T0	neuron part; cytoplasmic vesicle membrane; neurotransmitter secretion; acrosome reaction; secretory granule; ion binding; protein dimerization activity; synaptic vesicle; regulation of calcium ion-dependent exocytosis; perinuclear region of cytoplasm
ACSNU00744T0	chaperone binding; positive regulation of gene expression; positive regulation of protein binding; activating transcription factor binding; negative regulation of apoptotic process; kidney development; negative regulation of gene expression; positive regulation of angiogenesis; chaperone-mediated protein complex assembly; negative regulation of DNA binding; nucleolus; cytosol; microtubule; negati…
ACSNU00745T0	intracellular part
ACSNU00747T0	membrane raft; organic substance metabolic process; protein binding; cellular localization; regulation of cellular metabolic process; lysosome; late endosome membrane; positive regulation of signal transduction; regulation of cholesterol transport; cellular response to amino acid stimulus; intracellular signal transduction
ACSNU00748T0	cellular response to phosphate starvation; phagocytosis; lateral inhibition; galactolipid biosynthetic process; protein binding; CCAAT-binding factor complex; cellular response to alkalinity; negative regulation of transcription, DNA-dependent; regulation of cell cycle; sequence-specific DNA binding; somatic embryogenesis; sequence-specific DNA binding transcription factor activity; positive regu…
ACSNU00751T0	actin cytoskeleton; focal adhesion assembly; Rho GTPase activator activity; actin filament organization; positive regulation of GTPase activity
ACSNU00757T0	peroxisome organization; integral to membrane; peroxisomal membrane; protein binding; biological regulation; cellular component biogenesis
ACSNU00758T0	protein K11-linked ubiquitination; exit from mitosis; cell division; anaphase-promoting complex-dependent proteasomal ubiquitin-dependent protein catabolic process; ubiquitin-protein ligase activity; ATP binding; free ubiquitin chain polymerization; activation of anaphase-promoting complex activity; anaphase-promoting complex
ACSNU00759T0	RNA binding; nuclear membrane; precatalytic spliceosome; mRNA splicing, via spliceosome; single-stranded DNA binding; catalytic step 2 spliceosome; nucleoplasm; mRNA transport
ACSNU00760T0	regulation of protein secretion; polarity specification of dorsal/ventral axis; protein binding; maternal specification of dorsal/ventral axis, oocyte, germ-line encoded; negative regulation of gene expression; regulation of protein processing; regulation of low-density lipoprotein particle clearance; endoplasmic reticulum; fibroblast growth factor receptor signaling pathway; integral to plasma m…
ACSNU00761T0	skeletal system development; tissue development; response to chemical stimulus; skeletal muscle organ development; regulation of biological quality; cellular component movement; locomotion; forebrain development; neuron projection development; localization; regionalization; cell morphogenesis involved in neuron differentiation; embryo development; signal transduction; organ morphogenesis; cell pr…
ACSNU00763T0	sequence-specific DNA binding transcription factor activity; regulation of transcription from RNA polymerase II promoter; SMAD protein import into nucleus; common-partner SMAD protein phosphorylation; cellular component assembly; protein targeting to plasma membrane; cuticular plate; negative regulation of T cell receptor signaling pathway; M band; regulation of cell fate commitment; cytoskeletal…
ACSNU00765T0	cytoplasmic vesicle; brush border membrane; organelle membrane; response to peptide hormone stimulus; phospholipase D activity; lamellipodium; phototransduction; endomembrane system; cellularization; small GTPase mediated signal transduction; G-protein coupled receptor internalization; protein binding; positive regulation of Golgi vesicle fusion to target membrane; positive regulation of cell mig…
ACSNU00766T0	G-protein coupled receptor activity; germ cell migration; germ cell development; G-protein coupled receptor signaling pathway; positive regulation of transcription, DNA-dependent; SET domain binding; chromatin; cell cortex; establishment of protein localization to chromatin; membrane
ACSNU00767T0	chloride channel activity; response to external stimulus; intracellular membrane-bounded organelle; acrosome reaction; regulation of system process; extracellular ligand-gated ion channel activity; integral to membrane; regulation of cellular process; ion transport; transmission of nerve impulse; plasma membrane part; regulation of membrane potential; binding; neuromuscular process
ACSNU00769T0	single-organism cellular process; macropinocytosis; cytoplasm
ACSNU00770T0	cellular process; organic substance metabolic process; small molecule metabolic process
ACSNU00771T0	cytosol; D-erythro-sphingosine kinase activity; brain development; sphingosine metabolic process; female pregnancy; protein binding; phosphorylation; positive regulation of cell proliferation; blood vessel development; membrane
ACSNU00772T0	lipid homeostasis; nucleocytoplasmic transport; regulation of protein kinase activity; regulation of intracellular protein kinase cascade; cytoplasm; protein kinase regulator activity; midbody; positive regulation of erythrocyte differentiation; protein complex binding; nucleus
ACSNU00773T0	ribosome; mitochondrion
ACSNU00774T0	translation; mitochondrial large ribosomal subunit; zinc ion binding; leukotriene biosynthetic process; structural constituent of ribosome; proteolysis; metallopeptidase activity; leukotriene-A4 hydrolase activity; embryo development ending in birth or egg hatching
ACSNU00776T0	actin filament organization; actin cap; actomyosin contractile ring; pseudocleavage involved in syncytial blastoderm formation; ventral furrow formation; apical plasma membrane; Rho guanyl-nucleotide exchange factor activity; regulation of axonogenesis; anterior midgut invagination; actin cytoskeleton reorganization; pole cell development; germ-band extension; cellularization; diacylglycerol bind…
ACSNU00777T0	anatomical structure development; single-organism process
ACSNU00780T0	single-organism cellular process; cellular macromolecule metabolic process; regulation of cell proliferation; multicellular organismal development; positive regulation of biological process; developmental process involved in reproduction; regulation of gene expression; anatomical structure development; primary metabolic process; single-organism developmental process; nucleus
ACSNU00781T0	multicellular organismal development; anatomical structure development; single-organism developmental process
ACSNU00782T0	response to UV; K63-linked polyubiquitin binding; metal ion binding; nuclear speck; positive regulation of protein ubiquitination; DNA binding; translesion synthesis; chromosome
ACSNU00783T0	phagocytosis; reproduction; regulation of tube diameter, open tracheal system; protein binding; intra-Golgi vesicle-mediated transport; pigmentation; protein secretion; larval salivary gland morphogenesis; cerebellar Purkinje cell layer maturation; apoptotic process; molting cycle, collagen and cuticulin-based cuticle; cytosol; nematode larval development; COPI vesicle coat; regulation of lipid s…
ACSNU00784T0	cytoskeleton; regulation of cell migration; regulation of transcription from RNA polymerase II promoter; protein kinase activity; tissue development; protein kinase B signaling cascade; cell-matrix adhesion; regulation of cell growth; positive regulation of axonogenesis; cell projection part; regulation of heart contraction; cellular component assembly; myelination; positive regulation of MAPK ca…
ACSNU00785T0	protein binding; embryo development ending in seed dormancy; translation; chloroplast; regulation of biological process; intracellular organelle part; brain morphogenesis; mitochondrion
ACSNU00786T0	response to abiotic stimulus; detection of stimulus involved in sensory perception; ion transport; ion channel activity; response to external stimulus
ACSNU00787T0	single-organism cellular process; response to abiotic stimulus; detection of stimulus involved in sensory perception; ion transport; ion channel activity; cell part; membrane; response to external stimulus
ACSNU00788T0	protein tyrosine kinase activity; regulation of cell migration; response to organonitrogen compound; response to oxygen-containing compound; positive regulation of angiogenesis; response to organic cyclic compound; cellular component organization; positive regulation of signal transduction; plasma membrane part; response to lipid; intracellular part; cell adhesion; intracellular signal transducti…
ACSNU00790T0	mitotic cell cycle; cellular response to stimulus; protein kinase activity; regulation of response to stimulus; organelle organization; protein phosphorylation; cell cycle process; regulation of cellular process; intracellular organelle part; intracellular non-membrane-bounded organelle; binding; cytoplasmic part; nucleus
ACSNU00792T0	membrane
ACSNU00795T0	guanylate cyclase activity; cell surface receptor signaling pathway; peptide hormone binding; natriuretic peptide receptor activity; bone development; GTP binding; identical protein binding; cGMP biosynthetic process; plasma membrane; ATP binding
ACSNU00800T0	regulation of cAMP-mediated signaling; G-protein coupled receptor signaling pathway; epidermis development; locomotory behavior; ubiquitin conjugating enzyme binding; synaptic transmission, dopaminergic; GTP binding; collagen and cuticulin-based cuticle development; intracellular; positive regulation of protein sumoylation; negative regulation of protein ubiquitination; plasma membrane; positive …
ACSNU00803T0	tRNA processing
ACSNU00804T0	protein secretion; inflammatory response; prevention of polyspermy; integral to membrane; Golgi membrane; protein-tyrosine sulfotransferase activity; fusion of sperm to egg plasma membrane; peptidyl-tyrosine sulfation; endoplasmic reticulum
ACSNU00805T0	regulation of Rho protein signal transduction; organic substance metabolic process; cell part; positive regulation of catalytic activity; regulation of primary metabolic process; positive regulation of cellular process; regulation of phosphate metabolic process
ACSNU00806T0	sequence-specific DNA binding transcription factor activity; hemopoiesis; nematode larval development; euchromatin; chromatin organization; compound eye development; negative regulation of hemocyte proliferation; regulation of alternative mRNA splicing, via spliceosome; histone acetyltransferase complex; polytene chromosome chromocenter; defense response to fungus; cell cycle process; filamentous…
ACSNU00808T0	single-organism cellular process; DNA metabolic process; binding
ACSNU00811T0	site of polarized growth; single-organism metabolic process; nuclear lumen; cellular catabolic process; organelle organization; primary metabolic process; protein complex; protein localization; cellular macromolecule metabolic process; organic substance catabolic process; cell tip; regulation of biological quality; organic substance biosynthetic process; cellular nitrogen compound biosynthetic pr…
ACSNU00813T0	cellular protein modification process; neurogenesis
ACSNU00814T0	regulation of small GTPase mediated signal transduction; intracellular
ACSNU00815T0	lipid binding; positive regulation of protein tyrosine kinase activity; protein kinase binding
ACSNU00816T0	positive regulation of growth rate; determination of adult lifespan; nematode larval development; receptor-mediated endocytosis; embryo development ending in birth or egg hatching; membrane; Golgi apparatus
ACSNU00818T0	embryonic retina morphogenesis in camera-type eye; negative regulation of transcription, DNA-dependent; hippocampus development; cyclin-dependent protein kinase 5 activator activity; synaptic transmission, GABAergic; regulation of actin cytoskeleton organization; G-protein coupled acetylcholine receptor signaling pathway; superior olivary nucleus maturation; growth cone; axon guidance; postsynapt…
ACSNU00820T0	intracellular; protein binding; cellular process
ACSNU00821T0	negative regulation of transcription from RNA polymerase II promoter; regulation of cell proliferation; negative regulation of transforming growth factor beta receptor signaling pathway; nuclear speck; embryonic forelimb morphogenesis; embryonic hindlimb morphogenesis; response to bacterium; negative regulation of JNK cascade; post-embryonic development; neutrophil homeostasis; forebrain developm…
ACSNU00822T0	oligosaccharide biosynthetic process; regulation of cell adhesion mediated by integrin; polypeptide N-acetylgalactosaminyltransferase activity; extracellular matrix constituent secretion; peptidyl-amino acid modification; Golgi apparatus part; membrane; O-glycan processing; cell-substrate adhesion
ACSNU00823T0	endoplasmic reticulum organization; liver development; Golgi stack; ER to Golgi transport vesicle; vesicle coat; endosome; digestive system development; endoplasmic reticulum
ACSNU00830T0	cellular process; hydrolase activity, acting on carbon-nitrogen (but not peptide) bonds, in linear amides; ligase activity; lipid particle; membrane
ACSNU00831T0	endosome; lipid binding; cytoplasmic vesicle
ACSNU00832T0	membrane
ACSNU00833T0	neuronal cell body; adenohypophysis development; smooth muscle tissue development; canonical Wnt receptor signaling pathway; axon extension involved in axon guidance; adult feeding behavior; spermine catabolic process; response to wounding; regulation of transcription from RNA polymerase II promoter; dorsal aorta morphogenesis; somatic stem cell maintenance; muscle cell fate commitment; oligodend…
ACSNU00834T0	endosome; nervous system development; membrane
ACSNU00835T0	positive regulation of endothelial cell proliferation; positive regulation of angiogenesis; vascular endothelial growth factor receptor-2 signaling pathway; calcium-dependent protein binding; response to calcium ion; activation of cysteine-type endopeptidase activity involved in apoptotic process; calcium ion binding; binding, bridging; intracellular protein transport; protein heterodimerization …
ACSNU00836T0	single-organism cellular process; RNA splicing, via transesterification reactions; reproduction; regulation of cellular process; nuclear part; mRNA processing
ACSNU00837T0	transmembrane transport; monovalent inorganic cation transport; nitrogen compound transport; inorganic anion transport; membrane part; cation:chloride symporter activity; metal ion transport; plasma membrane
ACSNU00838T0	phagocytosis; dendrite self-avoidance; mushroom body development; cell adhesion; antigen binding; detection of molecule of bacterial origin; intrinsic to plasma membrane; integral to membrane; behavior; dendrite; neuronal cell body; central nervous system morphogenesis; peripheral nervous system development; axon; positive regulation of cellular process; organ morphogenesis; axon guidance recepto…
ACSNU00840T0	dendrite morphogenesis; regulation of axonogenesis; brain development; axon extension involved in axon guidance; cell projection part; cell migration; axon; locomotory behavior; integral to plasma membrane; identical protein binding; endocytosis; negative regulation of cellular process; positive regulation of cellular process; cell adhesion; single-organism transport; regulation of cellular compo…
ACSNU00841T0	hemidesmosome; intermediate filament cytoskeleton organization; protein C-terminus binding; activation of Cdc42 GTPase activity; embryo development; protein transport; integrin binding; basolateral plasma membrane; beta-catenin binding; establishment or maintenance of cell polarity; reproductive process; cytoplasm; negative regulation of Wnt receptor signaling pathway; negative regulation of cell…
ACSNU00842T0	defense response; oxidoreductase activity, acting on the CH-CH group of donors; lipid metabolic process; mycelium development; integral to membrane; plasmodesma; vacuolar membrane; Golgi apparatus; endoplasmic reticulum; plasma membrane
ACSNU00843T0	intracellular membrane-bounded organelle; regulation of biological process; cellular protein metabolic process; single-organism process; cytoplasmic part
ACSNU00844T0	protein binding
ACSNU00845T0	anatomical structure development; multicellular organismal development; single-organism developmental process
ACSNU00846T0	translation initiation factor activity; translational initiation; mushroom body development; sensory organ development; border follicle cell migration; eukaryotic translation initiation factor 3 complex; axon choice point recognition; sequence-specific DNA binding transcription factor activity; synaptic target recognition; mitochondrion localization; muscle attachment; dendrite morphogenesis; nuc…
ACSNU00847T0	translational initiation; translation initiation factor activity
ACSNU00848T0	transcription from RNA polymerase III promoter; acrosomal vesicle; calcitonin gene-related polypeptide receptor activity; DNA-directed RNA polymerase activity; membrane; neuron projection morphogenesis; calcitonin receptor activity; neuropeptide signaling pathway; acrosome reaction; DNA polymerase III complex; positive regulation of G-protein coupled receptor protein signaling pathway; inflammato…
ACSNU00849T0	protein serine/threonine kinase activity; kinesin binding; regulation of synaptic transmission; developmental growth involved in morphogenesis; negative regulation of TOR signaling cascade; pre-autophagosomal structure membrane; regulation of cell growth; protein localization; cytosol; positive regulation of macroautophagy; autophagic vacuole; axonogenesis; ULK1-ATG13-FIP200 complex; Rab GTPase b…
ACSNU00850T0	positive regulation of apoptotic process; benzodiazepine receptor activity; peripheral nervous system axon regeneration; positive regulation of necrotic cell death; protein targeting to mitochondrion; endoplasmic reticulum; negative regulation of tumor necrosis factor production; positive regulation of reactive oxygen species metabolic process; contact inhibition; glial cell migration; positive r…
ACSNU00851T0	membrane
ACSNU00852T0	oxidoreductase activity, acting on paired donors, with incorporation or reduction of molecular oxygen; regulation of mitotic cell cycle; head involution; ecdysteroid 2-hydroxylase activity; midgut development; acetylcholine-activated cation-selective channel activity; regulation of metabolic process; ecdysone biosynthetic process; ossification; signal transduction; mushroom body development; mito…
ACSNU00854T0	negative regulation of inflammatory response; negative regulation of cell migration; response to lipopolysaccharide; protein binding; negative regulation of neutrophil degranulation; positive regulation of phagocytosis; Rac GTPase activator activity; cytosol; Golgi organization; actin cytoskeleton organization; inner ear morphogenesis; brain development; small GTPase mediated signal transduction;…
ACSNU00855T0	flight behavior; membrane; behavioral response to ethanol; memory; regulation of behavior; intracellular membrane-bounded organelle; learning; octopamine biosynthetic process; larval locomotory behavior; octopamine signaling pathway; male courtship behavior; intracellular organelle part; inter-male aggressive behavior; regulation of forward locomotion; ovulation; cytoplasmic part; oxidoreductase …
ACSNU00857T0	DNA-dependent ATPase activity; response to gamma radiation; transcription elongation factor complex; protein C-terminus binding; transcription from RNA polymerase II promoter; transcription-coupled nucleotide-excision repair; protein N-terminus binding; response to UV; nucleolus; positive regulation of DNA-dependent transcription, elongation; DNA binding; base-excision repair; protein complex bin…
ACSNU00858T0	single-organism cellular process; positive regulation of metabolic process; regulation of cellular metabolic process; regulation of gene expression; single-multicellular organism process; positive regulation of cellular process; negative regulation of cellular process; nucleus; developmental process
ACSNU00861T0	hormone metabolic process; xenobiotic metabolic process; organonitrogen compound metabolic process; sulfotransferase activity; cellular aromatic compound metabolic process; steroid metabolic process; small molecule metabolic process; cytoplasm; nucleus; sulfation
ACSNU00862T0	single-organism cellular process; ribosomal small subunit biogenesis; mitochondrial part; rRNA binding
ACSNU00866T0	cytosol; positive regulation of growth rate; Golgi medial cisterna; defecation; neuron projection; Golgi trans cisterna; dauer larval development; reproduction; response to heat; response to brefeldin A; cytoplasmic microtubule; protein binding; extrinsic to Golgi membrane; locomotion; intracellular protein transport; plasma membrane
ACSNU00868T0	nucleolus; neurogenesis; rRNA processing; Notch signaling pathway; protein binding; preribosome
ACSNU00869T0	spectrin binding; response to glucose stimulus; response to insulin stimulus; GTPase binding; endoplasmic reticulum lumen; transmembrane receptor protein tyrosine phosphatase activity; secretory granule; response to estrogen stimulus; response to reactive oxygen species; cytokine-mediated signaling pathway; response to cAMP; dephosphorylation; terminal bouton; second-messenger-mediated signaling;…
ACSNU00870T0	hemopoiesis; phagocytosis; nucleotide binding; nuclear speck; cyclin-dependent protein serine/threonine kinase activity; polytene chromosome puff; regulation of MAP kinase activity; cyclin K-CDK13 complex; phosphorylation of RNA polymerase II C-terminal domain; cyclin binding; RNA polymerase II carboxy-terminal domain kinase activity; alternative mRNA splicing, via spliceosome; neurogenesis; nucl…
ACSNU00871T0	tRNA thio-modification; ATP binding; transferase activity; cytosol; tRNA wobble uridine modification; tRNA binding
ACSNU00872T0	neuron development; zinc ion binding; membrane; intracellular membrane-bounded organelle; ubiquitin-protein ligase activity; signal transduction; positive regulation of cellular process; mitochondrion organization; intracellular organelle part; regulation of cellular component organization; regulation of metabolic process; macromolecule metabolic process; cytoplasmic part
ACSNU00876T0	cytosol; determination of adult lifespan; melanocyte differentiation; mycelium development; anterior/posterior pattern specification; growth; hermaphrodite genitalia development; nematode larval development; neural crest cell development; regulation of apoptotic process; regulation of cell proliferation; locomotion; germ cell development; receptor-mediated endocytosis; catalytic step 2 spliceosom…
ACSNU00877T0	multicellular organismal development; cytoplasmic sequestering of transcription factor; cytoplasm; actin binding; morphogenesis of an epithelium; regulation of cell cycle; cytoskeleton
ACSNU00879T0	single-organism cellular process; protein binding; mitochondrion
ACSNU00880T0	transport; positive regulation of growth rate; microtubule associated complex; succinate metabolic process; ubiquinone binding; 2 iron, 2 sulfur cluster binding; mitochondrial respiratory chain complex II; metal ion binding; reproduction; yeast-form cell wall; electron carrier activity; cell surface; tricarboxylic acid cycle; 4 iron, 4 sulfur cluster binding; 3 iron, 4 sulfur cluster binding; bod…
ACSNU00881T0	heme binding; response to cytokine stimulus; exogenous drug catabolic process; response to activity; sodium channel regulator activity; response to lead ion; cellular response to heat; flavin adenine dinucleotide binding; negative regulation of potassium ion transport; regulation of sensory perception of pain; endocytic vesicle membrane; hematopoietic stem cell differentiation; regulation of card…
ACSNU00882T0	axon transport of mitochondrion; ribonucleoprotein complex; kinesin binding; regulation of transcription from RNA polymerase II promoter; satellite DNA binding; lipid binding; positive regulation of translation; single-stranded DNA binding; anterograde synaptic vesicle transport; retrograde synaptic vesicle transport; polytene chromosome chromocenter; Myb complex; mRNA 3'-UTR binding; chromosome …
ACSNU00883T0	cytosol; mitochondrion; glycerol metabolic process; glycerol kinase activity; carbohydrate kinase activity; glycerol-3-phosphate biosynthetic process; protein binding; triglyceride biosynthetic process; phosphorylation; membrane
ACSNU00884T0	RNA metabolic process
ACSNU00888T0	gluconeogenesis; negative regulation of transcription from RNA polymerase II promoter; biotin carboxylase activity; intercalary heterochromatin; syncytial blastoderm mitotic cell cycle; mitochondrial matrix; pyruvate metabolic process; pyruvate carboxylase activity; core promoter binding; chromatin silencing; single-stranded RNA binding; nucleolus; ubiquitin ligase complex; histone ubiquitination…
ACSNU00889T0	transport vesicle membrane; regulation of exocytosis; exocrine system development; Golgi membrane; protein binding; regulated secretory pathway; endoplasmic reticulum-Golgi intermediate compartment; intrinsic to plasma membrane; GTP binding; GTP catabolic process; small GTPase mediated signal transduction; secretory granule membrane; GMP binding; Golgi to plasma membrane protein transport; GTPase…
ACSNU00891T0	negative regulation of neuron apoptotic process; negative regulation of osteoclast differentiation; response to peptide hormone stimulus; negative regulation of nuclear-transcribed mRNA poly(A) tail shortening; response to mechanical stimulus; anterior/posterior pattern specification; response to electrical stimulus; female gamete generation; protein methylation; receptor tyrosine kinase binding;…
ACSNU00895T0	single-organism cellular process; protein binding; intracellular membrane-bounded organelle; localization; anatomical structure development; cellular component organization; single-organism developmental process; oogenesis; intracellular non-membrane-bounded organelle; cellular process involved in reproduction in multicellular organism; cytoplasmic part
ACSNU00898T0	Rho protein signal transduction; lamellipodium; positive regulation of catalytic activity; neural crest cell migration; protein phosphatase type 1 activator activity; cytosol; actin binding; regulation of cell cycle; neural tube closure; stress fiber assembly; protein phosphatase 1 binding; enteric nervous system development; closure of optic fissure; actin cytoskeleton reorganization; nucleus; a…
ACSNU00899T0	macromolecule localization; protein binding; cellular response to oxygen-containing compound; negative regulation of vulval development; cellular membrane organization; hormone-mediated signaling pathway; response to salt stress; positive regulation of translation; cytoplasm; protein phosphorylation; protein serine/threonine kinase activity; organic substance transport; single-organism transport;…
ACSNU00902T0	catalytic activity
ACSNU00905T0	cellular response to stimulus; gamma-glutamyltransferase activity; spermatogenesis; extracellular space; cell part; integral to membrane; embryonic heart tube development; regulation of cellular process; cysteine biosynthetic process; neurogenesis; regulation of inflammatory response; glutathione biosynthetic process; regulation of immune system process; binding; prenyltransferase activity
ACSNU00907T0	protein binding; acute inflammatory response; protein complex assembly; male gonad development; response to toxic substance; negative regulation of cell cycle; positive regulation of protein modification process; protein acetylation; skeletal muscle cell differentiation; positive regulation of apoptotic process; cell growth; chromatin binding; negative regulation of fibroblast proliferation; intr…
ACSNU00910T0	regulation of biological quality; multicellular organismal reproductive behavior; mating behavior; single-organism process
ACSNU00914T0	binding; intracellular non-membrane-bounded organelle; hydrolase activity
ACSNU00915T0	acyl-CoA metabolic process; short-chain fatty acid biosynthetic process; 3-oxoacyl-[acyl-carrier-protein] synthase activity; medium-chain fatty acid biosynthetic process; mitochondrion
ACSNU00916T0	cytoplasm; single-organism process; intracellular membrane-bounded organelle
ACSNU00917T0	intracellular membrane-bounded organelle; positive regulation of MAPK cascade; extracellular space; nervous system development; growth factor activity
ACSNU00919T0	transcription initiation from RNA polymerase II promoter; TBP-class protein binding RNA polymerase II transcription factor activity involved in preinitiation complex assembly; positive regulation of JAK-STAT cascade; transcription regulatory region DNA binding; embryo development ending in birth or egg hatching; response to organic cyclic compound; sequence-specific DNA binding; transcription fac…
ACSNU00920T0	regulation of transcription involved in G1/S phase of mitotic cell cycle; regulation of cell cycle; organ morphogenesis; DNA binding; regulation of cell size; sequence-specific DNA binding transcription factor activity; regulation of cell proliferation; protein domain specific binding; transcription factor binding; cilium assembly; cytoplasm; blood circulation; epithelial cell development; nucleu…
ACSNU00922T0	cell morphogenesis; negative regulation of imaginal disc growth; zonula adherens assembly; establishment of mitotic spindle orientation; convergent extension involved in gastrulation; protein C-terminus binding; negative regulation of epithelial cell proliferation; postsynaptic density; apicolateral plasma membrane; establishment or maintenance of polarity of larval imaginal disc epithelium; esta…
ACSNU00923T0	small nuclear ribonucleoprotein complex; binding; RNA splicing; mRNA processing; nucleoplasm
ACSNU00924T0	G-protein coupled receptor signaling pathway; membrane; regulation of signal transduction; binding; imaginal disc-derived wing morphogenesis
ACSNU00925T0	regulation of protein metabolic process; regulation of cellular biosynthetic process; regulation of macromolecule biosynthetic process; cellular macromolecule metabolic process; positive regulation of signal transduction; intracellular membrane-bounded organelle; innate immune response; positive regulation of cytokine production; membrane
ACSNU00928T0	osteoblast proliferation; negative regulation of osteoclast differentiation; bone marrow development; extracellular space; osteoblast differentiation
ACSNU00929T0	lipid metabolic process; ligase activity; transferase activity, transferring acyl groups; protein lipoylation
ACSNU00931T0	protein binding; vesicle; regulation of female receptivity; lysosome organization; larval central nervous system remodeling; negative regulation of decapentaplegic signaling pathway; glial cell migration; peripheral nervous system development; courtship behavior; lymphocyte homeostasis; endosome to lysosome transport; regulation of nurse cell apoptotic process; glial cell differentiation; regulat…
ACSNU00932T0	signal transduction; integral to membrane; signaling receptor activity
ACSNU00933T0	retrograde vesicle-mediated transport, Golgi to ER; cis-Golgi network; integral to Golgi membrane; endoplasmic reticulum
ACSNU00935T0	protein sumoylation; PML body organization; DNA repair; negative regulation of vulval development; ubiquitin protein ligase binding; nuclear pore; regulation of protein localization; synaptonemal complex disassembly; PML body; negative regulation of DNA binding; transcription factor binding; regulation of interferon-gamma-mediated signaling pathway; negative regulation of sequence-specific DNA bi…
ACSNU00936T0	single-organism cellular process; intracellular organelle; binding
ACSNU00938T0	nuclear-transcribed mRNA catabolic process, nonsense-mediated decay; response to virus; determination of adult lifespan; translational termination; translational initiation; reproduction; mitotic spindle elongation; positive regulation of growth rate; translational elongation; molting cycle, collagen and cuticulin-based cuticle; positive regulation of cell proliferation; brain development; embryo…
ACSNU00939T0	single-organism cellular process; membrane; cell part; single-organism developmental process; nervous system development
ACSNU00940T0	cellular process; single-organism process
ACSNU00941T0	protein complex; signal transduction; protein binding; DNA binding; cell differentiation; negative regulation of cellular process; nuclear part; positive regulation of cellular process; chromatin remodeling; single-organism developmental process; chromosomal part; system development; nucleosome organization; regulation of transcription, DNA-dependent
ACSNU00943T0	cytosol; oxidation-reduction process; determination of adult lifespan; 4-hydroxyphenylpyruvate dioxygenase activity; Golgi membrane; L-phenylalanine catabolic process; cellular nitrogen compound metabolic process; tyrosine catabolic process; endoplasmic reticulum membrane
ACSNU00944T0	reproduction; positive regulation of growth rate; nitrogen compound transport; microtubule cytoskeleton; locomotion; Ran GTPase binding; protein export from nucleus; molting cycle, collagen and cuticulin-based cuticle; cytosol; protein transmembrane transporter activity; nuclear pore; vesicle-mediated transport; embryo development ending in birth or egg hatching; anion transport; pharynx developm…
ACSNU00945T0	nuclear-transcribed mRNA catabolic process, nonsense-mediated decay; translational termination; translational initiation; reproduction; mitotic spindle elongation; membrane; centrosome duplication; growth; RNA methylation; translational elongation; cytosolic large ribosomal subunit; molting cycle, collagen and cuticulin-based cuticle; embryo development ending in birth or egg hatching; nematode l…
ACSNU00946T0	mitochondrion; positive regulation of retrograde axon cargo transport; neurogenesis; mitotic spindle organization; centrosome; vesicle; centrosome localization; kinetochore; protein binding; mitosis; growth cone; dynactin complex; cell proliferation; mRNA transport
ACSNU00947T0	reproduction; positive regulation of growth rate; mitochondrial matrix; lysine-tRNA ligase activity; positive regulation of multicellular organism growth; amino acid binding; aminoacyl-tRNA synthetase multienzyme complex; cullin deneddylation; extracellular region; photomorphogenesis; cytosol; metal ion binding; diadenosine tetraphosphate biosynthetic process; lysyl-tRNA aminoacylation; embryo de…
ACSNU00948T0	cytoplasm; hydrolase activity
ACSNU00951T0	single-organism process
ACSNU00952T0	response to stimulus; regulation of biological process; single-organism cellular process; catalytic activity; nucleus
ACSNU00953T0	lipid metabolic process; binding; cellular metabolic process
ACSNU00954T0	system development; single-organism cellular process; membrane; cell part; determination of left/right symmetry; single-organism developmental process
ACSNU00955T0	male gonad development; negative regulation of molecular function; BH domain binding; tissue homeostasis; homeostasis of number of cells; mitochondrial membrane; activation of cysteine-type endopeptidase activity involved in apoptotic process; response to stress; protein heterodimerization activity; cell proliferation; positive regulation of execution phase of apoptosis; negative regulation of ap…
ACSNU00956T0	neuromuscular junction; terminal bouton; regulation of Rab GTPase activity; Rab GTPase activator activity
ACSNU00957T0	regulation of Rap GTPase activity; somatic muscle development; positive regulation of catalytic activity; transmembrane receptor protein tyrosine kinase signaling pathway; cellular macromolecule metabolic process; sarcomere organization; Ras guanyl-nucleotide exchange factor activity; protein binding; positive regulation of cellular process; neurotrophin signaling pathway; cellular response to ne…
ACSNU00958T0	neuron projection; protein binding; cell projection part; signal transduction; intracellular organelle; plasma membrane; synapse
ACSNU00959T0	negative regulation of transcription from RNA polymerase II promoter; ESC/E(Z) complex; positive regulation of histone H3-K27 methylation; cytoplasm; stem cell maintenance; methylated histone residue binding
ACSNU00961T0	peripheral nervous system neuron axonogenesis; cell fate determination; somatic motor neuron differentiation; spinal cord radial glial cell differentiation; heart development; regulation of receptor-mediated endocytosis; Notch signaling pathway; plasma membrane; tissue regeneration; neural plate development; regulation of endodermal cell fate specification; immune system process; somitogenesis; h…
ACSNU00962T0	hypochord development; regulation of endodermal cell fate specification; nucleoplasm; Notch signaling pathway; negative regulation of neuron differentiation; neural plate development; regulation of receptor-mediated endocytosis; somitogenesis; regulation of transcription, DNA-dependent; positive regulation of mesodermal cell fate specification; spinal cord radial glial cell differentiation; neuro…
ACSNU00964T0	macromolecular complex; rRNA (pseudouridine) methyltransferase activity; post-embryonic development; defense response to bacterium; nucleolus; organelle organization; maturation of SSU-rRNA from tricistronic rRNA transcript (SSU-rRNA, 5.8S rRNA, LSU-rRNA); methylation; cellular protein modification process; RNA binding; endonucleolytic cleavage of tricistronic rRNA transcript (SSU-rRNA, 5.8S rRNA…
ACSNU00965T0	negative regulation of transcription, DNA-dependent; regulation of transcription from RNA polymerase II promoter; protein kinase activity; positive regulation of macromolecule biosynthetic process; regulation of cell cycle phase transition; positive regulation of RNA metabolic process; terminal region determination; positive regulation of cellular biosynthetic process; response to DNA damage stim…
ACSNU00967T0	negative regulation of neuron apoptotic process; extracellular vesicular exosome; synaptic vesicle maturation; synaptic vesicle docking involved in exocytosis; apical plasma membrane; protein N-terminus binding; negative regulation of synaptic transmission, GABAergic; positive regulation of calcium ion-dependent exocytosis; syntaxin-1 binding; platelet aggregation; regulation of synaptic vesicle …
ACSNU00970T0	regulation of growth; inter-male aggressive behavior; protein phosphatase 2A binding; cell motility involved in cerebral cortex radial glia guided migration; negative regulation of G0 to G1 transition; positive regulation of JNK cascade; negative regulation of Ras GTPase activity; tube formation; negative regulation of catenin import into nucleus; protein complex binding; endocytic vesicle; negat…
ACSNU00974T0	cytoplasmic vesicle; negative regulation of inflammatory response; organelle membrane; negative regulation of type I interferon-mediated signaling pathway; JAK-STAT cascade involved in growth hormone signaling pathway; negative regulation of interleukin-4-mediated signaling pathway; negative regulation of macrophage differentiation; endoplasmic reticulum; negative regulation of prolactin signalin…
ACSNU00978T0	protein ubiquitination; intracellular part
ACSNU00979T0	transcription elongation from RNA polymerase III promoter; positive regulation of type I interferon production; DNA-directed RNA polymerase activity; positive regulation of growth rate; receptor-mediated endocytosis; DNA-directed RNA polymerase III complex; defense response to virus; termination of RNA polymerase III transcription; gonad development; nucleolus; cytosol; centrosome; DNA binding; n…
ACSNU00980T0	single-organism cellular process; cell part
ACSNU00981T0	mitochondrial electron transport, NADH to ubiquinone; ubiquinone biosynthetic process; mitochondrion
ACSNU00982T0	single-organism process; developmental process
ACSNU00983T0	regulation of cellular process
ACSNU00984T0	protein phosphorylation; single-organism cellular process; protein serine/threonine kinase activity; phototropism; metal ion binding; regulation of hemocyte proliferation; vacuole; plasma membrane; apoplast
ACSNU00985T0	metal ion binding; phospholipid binding; synapse; cytoplasmic membrane-bounded vesicle; membrane part; protein binding
ACSNU00987T0	transmembrane transport; intracellular calcium activated chloride channel activity; intracellular membrane-bounded organelle; protein complex; meiotic chromosome segregation; ion transport; cell periphery; intracellular organelle part; membrane part; cytoplasmic part
ACSNU00988T0	transport; response to misfolded protein; determination of adult lifespan; photorespiration; neuron projection; zinc ion binding; synaptic membrane; 4 iron, 4 sulfur cluster binding; positive regulation of multicellular organism growth; NADH dehydrogenase (ubiquinone) activity; mitochondrial electron transport, NADH to ubiquinone; mitochondrial respiratory chain complex I assembly; proteasome cor…
ACSNU00989T0	axon guidance; SMC loading complex; maintenance of mitotic sister chromatid cohesion; chromatin; protein binding; nucleoplasm
ACSNU00990T0	angiogenesis; RNA polymerase II distal enhancer sequence-specific DNA binding; hemostasis; protein binding; megakaryocyte development; hemangioblast cell differentiation; blood circulation; positive regulation of sequence-specific DNA binding transcription factor activity; organ morphogenesis; sequence-specific DNA binding transcription factor activity; chromatin binding; nucleus; ribonucleoprote…
ACSNU00992T0	cytoplasmic part
ACSNU00993T0	intracellular membrane-bounded organelle; cytosol
ACSNU00995T0	negative regulation of transcription elongation from RNA polymerase II promoter; mRNA binding; transcriptional repressor complex; positive regulation of transcription from RNA polymerase II promoter; neurogenesis; negative regulation of transcription from RNA polymerase II promoter during mitosis; NELF complex
ACSNU00996T0	ubiquitin-dependent protein catabolic process; ubiquitin thiolesterase activity
ACSNU00997T0	intracellular organelle part; regulation of cell-matrix adhesion; posttranscriptional regulation of gene expression; regulation of signal transduction; protein complex; regulation of cellular component biogenesis; regulation of nucleobase-containing compound metabolic process; cytosol; cellular component assembly; regulation of cellular macromolecule biosynthetic process; organ development; intra…
ACSNU01001T0	mitotic cell cycle; protein binding; meiotic chromosome segregation; cytosol; nuclear pore; kinetochore; mycelium development; Ran GTPase activator activity; neurogenesis; positive regulation of Ran GTPase activity; negative regulation of protein export from nucleus
ACSNU01003T0	cellular response to stimulus; histone acetyltransferase activity; response to water deprivation; central nervous system development; methyltransferase activity; open tracheal system development; dendrite morphogenesis; endothelial cell differentiation; cytoplasm; nucleolus; protein binding, bridging; regulation of lipid metabolic process; transcription coactivator activity; transcription factor …
ACSNU01004T0	Notch signaling pathway; formation of infection structure on or near host; oviposition; protein binding; GDP-mannose metabolic process; growth; GDP-mannose 4,6-dehydratase activity; NADP+ binding; locomotion; response to insecticide; glycolipid metabolic process; nematode larval development; striated muscle dense body; 'de novo' GDP-L-fucose biosynthetic process; body morphogenesis; endoplasmic r…
ACSNU01005T0	negative regulation of neuron differentiation; neuromuscular process controlling balance; neural crest cell fate commitment; ovarian follicle development; pectoral fin morphogenesis; positive regulation of vascular wound healing; regulation of Wnt receptor signaling pathway; double-stranded DNA binding; vascular endothelial growth factor receptor signaling pathway; brain development; metanephros …
ACSNU01006T0	peptidase activity; cellular process; organic substance metabolic process; primary metabolic process; cytoplasmic part
ACSNU01007T0	extracellular region
ACSNU01008T0	single-organism cellular process; steroid metabolic process; intracellular membrane-bounded organelle; instar larval or pupal development; metamorphosis; organ development; drug metabolic process; oxidoreductase activity, acting on paired donors, with incorporation or reduction of molecular oxygen; monooxygenase activity; response to metal ion; cellular ketone metabolic process; cellular cataboli…
ACSNU01009T0	anatomical structure development; multicellular organismal development; cellular process
ACSNU01010T0	axon guidance; structural molecule activity; regulation of Rho protein signal transduction; cytoplasmic membrane-bounded vesicle; COP9 signalosome; ionotropic glutamate receptor binding; methotrexate transport; centriolar satellite; sarcolemma; flotillin complex; protein localization to plasma membrane; folic acid transporter activity; endocytosis; endosome; folic acid metabolic process; folic ac…
ACSNU01011T0	flight behavior; determination of adult lifespan; L-glutamate uptake involved in synaptic transmission; negative regulation of mitochondrial outer membrane permeabilization; regulation of action potential; positive regulation of oxidative phosphorylation uncoupler activity; ADP transport; synaptic growth at neuromuscular junction; mitochondrial calcium ion homeostasis; muscle cell cellular homeos…
ACSNU01012T0	endosome
ACSNU01013T0	membrane raft; cholesterol efflux; protein binding; phagocytic vesicle; neurotransmitter secretion; regulation of epithelial cell proliferation; protein stabilization; negative regulation of cell proliferation; pupariation; BLOC-1 complex; establishment or maintenance of apical/basal cell polarity; early endosome; establishment or maintenance of polarity of follicular epithelium; positive regulat…
ACSNU01015T0	intracellular part
ACSNU01016T0	palate development; embryonic digestive tract development; epithelial to mesenchymal transition; cell proliferation; pattern specification process; genitalia development; transcription factor complex; regulation of sequence-specific DNA binding transcription factor activity; RNA polymerase II distal enhancer sequence-specific DNA binding transcription factor activity; sequence-specific DNA bindin…
ACSNU01017T0	multi-organism process; cellular response to organic cyclic compound; cellular localization; multicellular organismal response to stress; extracellular-glutamate-gated ion channel activity; regulation of synaptic plasticity; postsynaptic density; response to amine stimulus; ionotropic glutamate receptor signaling pathway; response to mechanical stimulus; ionotropic glutamate receptor complex; res…
ACSNU01021T0	intracellular membrane-bounded organelle; exocytosis; immune response; cytoplasmic part; immune effector process
ACSNU01022T0	intracellular membrane-bounded organelle; exocytosis; immune response; cytoplasmic part; immune effector process
ACSNU01023T0	microtubule-based movement; dynein complex; ATPase activity, coupled
ACSNU01025T0	ligand-activated sequence-specific DNA binding RNA polymerase II transcription factor activity; salivary gland cell autophagic cell death; myosin binding; pupariation; response to ecdysone; RNA interference; pupation; imaginal disc-derived leg morphogenesis; transcription cofactor activity; transcription factor binding; juvenile hormone mediated signaling pathway; RNA polymerase II core promoter …
ACSNU01027T0	lipid metabolic process; single-organism cellular process; single-organism developmental process; multicellular organismal development
ACSNU01028T0	nuclear-transcribed mRNA catabolic process, nonsense-mediated decay; protein binding; protein targeting; regulation of translational termination; ribosome binding; cytosol; translation release factor activity, codon specific; smoothened signaling pathway; salivary gland cell autophagic cell death; plasma membrane; protein methylation; translation release factor complex
ACSNU01029T0	cytoplasm; nucleolus; mitotic cell cycle; protein binding
ACSNU01030T0	neuron development; hemidesmosome assembly; protein binding; positive regulation of pathway-restricted SMAD protein phosphorylation; nucleotide binding; poly(A) RNA binding; regulation of transcription, DNA-dependent; cytoplasm; muscle organ morphogenesis; RNA processing; embryo development ending in birth or egg hatching; transcription coactivator activity; positive regulation of SMAD protein im…
ACSNU01033T0	microtubule associated complex; nuclear lumen; DNA replication; mitotic spindle organization; response to DNA damage stimulus
ACSNU01034T0	histone H4 acetylation; H4 histone acetyltransferase activity; protein complex; nucleoplasm part
ACSNU01035T0	gap junction; Rap protein signal transduction; Rab GTPase binding; cytoplasm; positive regulation of protein catabolic process; cell cycle arrest; regulation of Rab GTPase activity; Rab GTPase activator activity
ACSNU01037T0	nucleosome; DNA binding; nucleosome assembly; nucleus; protein heterodimerization activity
ACSNU01038T0	nucleosome; DNA binding; nucleosome assembly; lipid particle; nucleus; protein heterodimerization activity
ACSNU01039T0	negative regulation of transcription, DNA-dependent; protein sumoylation; mitotic spindle organization; ubiquitin protein ligase binding; midbody; anterior/posterior pattern specification; central nervous system projection neuron axonogenesis; PML body; pupariation; positive regulation of MAP kinase activity; dorsal appendage formation; condensed chromosome outer kinetochore; M phase of mitotic c…
ACSNU01040T0	protein complex assembly; regulation of transcription involved in G2/M transition of mitotic cell cycle; RNA polymerase II core promoter sequence-specific DNA binding transcription factor activity involved in preinitiation complex assembly; MLL1 complex; TBP-class protein binding RNA polymerase II transcription factor activity involved in preinitiation complex assembly; transcription factor TFIID…
ACSNU01041T0	AT DNA binding; wing cell fate specification; euchromatin; inter-male aggressive behavior; chromatin assembly; RNA polymerase II distal enhancer sequence-specific DNA binding; cellular response to ecdysone; genital disc anterior/posterior pattern formation; early endosome; locomotion involved in locomotory behavior; polytene chromosome; larval central nervous system remodeling; anterior head segm…
ACSNU01044T0	secondary active transmembrane transporter activity; membrane
ACSNU01045T0	secondary active transmembrane transporter activity; membrane
ACSNU01046T0	regulation of transcription from RNA polymerase II promoter; apoptotic process; chromatin organization; positive regulation of molecular function; double-stranded DNA binding; response to lipid; DNA ligation involved in DNA repair; regulation of cell proliferation; chemotaxis; cytoplasm; protein binding; DNA conformation change; negative regulation of cellular process; DNA recombination; chromoso…
ACSNU01047T0	cytosol; microtubule associated complex; protein targeting to vacuole; mitochondrion; metal ion binding; isopentenyl diphosphate biosynthetic process, mevalonate-independent pathway; methylglyoxal catabolic process to D-lactate; L-ascorbic acid biosynthetic process; hydroxyacylglutathione hydrolase activity
ACSNU01048T0	replicative cell aging; DNA repair; ATP-dependent DNA helicase activity; filamentous growth of a population of unicellular organisms; DNA duplex unwinding; regulation of macromolecule metabolic process; regulation of primary metabolic process; regulation of cellular metabolic process; DNA strand renaturation; protein binding; cellular macromolecule biosynthetic process; DNA binding; negative regu…
ACSNU01051T0	axon guidance; cortical cytoskeleton; mushroom body development; adherens junction organization; protein kinase binding; filamentous actin; cellular membrane organization; costamere; nitric-oxide synthase binding; sarcomere organization; kinesin binding; maintenance of protein location in cell; cytosol; sperm individualization; Tat protein binding; cell junction assembly; blood coagulation; ident…
ACSNU01052T0	ribonucleoprotein complex; extracellular vesicular exosome; kinesin binding; nitric-oxide synthase binding; apoptotic process; nematode larval development; striated muscle thin filament; costamere; axon guidance; postsynaptic density; cytosol; structural constituent of cytoskeleton; blood coagulation; Fc-gamma receptor signaling pathway involved in phagocytosis; inductive cell migration; cortical…
ACSNU01053T0	metal ion binding; nucleic acid binding; phagocytosis
ACSNU01055T0	vesicle-mediated transport; plasma membrane part; clathrin-coated vesicle; coated pit; single-organism transport; intracellular organelle part; protein binding; organelle membrane; vesicle organization; epidermal growth factor receptor signaling pathway
ACSNU01056T0	reproduction; negative regulation of cysteine-type endopeptidase activity; negative regulation of apoptotic process; polysome; positive regulation of growth rate; locomotion; regulation of mRNA stability; positive regulation of mitotic cell cycle spindle assembly checkpoint; cytosol; calcium-independent phospholipase A2 activity; embryo development ending in birth or egg hatching; nematode larval…
ACSNU01058T0	histone acetyltransferase activity; histone methyltransferase complex; binding; histone acetylation
ACSNU01059T0	nematode larval development; phagocytosis; growth; intracellular part
ACSNU01060T0	single-organism cellular process; kinase activity; protein phosphorylation; cytoplasmic part
ACSNU01062T0	early endosome; intracellular transport; protein binding; membrane; cytosol
ACSNU01063T0	axon guidance; regulation of cellular component movement; cell part; regulation of response to stimulus; cellular component assembly; cell migration; regulation of locomotion
ACSNU01064T0	single-organism metabolic process; catalytic activity
ACSNU01065T0	positive regulation of cell growth; cellular macromolecule metabolic process; intracellular membrane-bounded organelle; positive regulation of multicellular organism growth; protein kinase activity; phosphorylation; cytoplasm; positive regulation of TOR signaling cascade; binding; protein metabolic process
ACSNU01067T0	response to abiotic stimulus; regulation of transcription, DNA-dependent; rhythmic process; protein binding; intracellular part
ACSNU01068T0	anterograde synaptic vesicle transport; axon transport of mitochondrion; kinesin binding; regulation of JNK cascade; retrograde synaptic vesicle transport; neuron projection morphogenesis; JUN kinase binding
ACSNU01069T0	proline transmembrane transport; leucine transport; neurotransmitter:sodium symporter activity; integral to membrane; proline:sodium symporter activity; neurotransmitter transport; sodium ion transmembrane transport; hyperosmotic response; plasma membrane; L-amino acid transport
ACSNU01072T0	membrane; cellular membrane organization; 1-acylglycerophosphocholine O-acyltransferase activity; Golgi stack; biological regulation; endoplasmic reticulum; platelet activating factor biosynthetic process; 1-alkylglycerophosphocholine O-acetyltransferase activity
ACSNU01074T0	intracellular part
ACSNU01075T0	single-organism process
ACSNU01076T0	negative regulation of translation; lateral inhibition; dosage compensation complex assembly; protein binding; mRNA 3'-UTR binding; mitochondrial inner membrane; nuclear-transcribed mRNA catabolic process, no-go decay; dosage compensation by hyperactivation of X chromosome; CRD-mediated mRNA stability complex
ACSNU01077T0	single-organism cellular process; nucleotide binding; mRNA processing; ion binding; cytoplasm; protein phosphorylation; protein serine/threonine kinase activity; skeletal muscle tissue development; regulation of cellular process; nucleus
ACSNU01078T0	transmembrane transport; sodium ion transport; monovalent cation:hydrogen antiporter activity; Golgi membrane; metal ion transmembrane transporter activity; recycling endosome; regulation of pH
ACSNU01079T0	single-organism process
ACSNU01081T0	poly(A)+ mRNA export from nucleus; nucleoplasm; reproduction; protein binding; nucleotide binding; negative regulation of apoptotic process; modification by virus of host mRNA processing; positive regulation of growth rate; receptor-mediated endocytosis; poly(A) RNA binding; precatalytic spliceosome; locomotion; muscle contraction; cytoplasm; nucleolus; catalytic step 2 spliceosome; embryo develo…
ACSNU01082T0	dephosphorylation; phosphatase activity; fructosamine metabolic process
ACSNU01084T0	cell adhesion; signal transduction; developmental process; receptor signaling protein tyrosine kinase activity
ACSNU01085T0	mammary gland development; cell-matrix adhesion; transmembrane receptor protein tyrosine kinase signaling pathway; female pregnancy; morphogenesis of an epithelium; peptidyl-tyrosine phosphorylation; regulation of cellular component organization; plasma membrane; binding; cell migration; receptor signaling protein tyrosine kinase activity
ACSNU01086T0	mammary gland development; cell-matrix adhesion; protein kinase activity; transmembrane receptor protein tyrosine kinase signaling pathway; female pregnancy; morphogenesis of an epithelium; peptidyl-tyrosine phosphorylation; regulation of cellular component organization; plasma membrane; binding; cell migration
ACSNU01087T0	signal transducer activity; collagen-activated tyrosine kinase receptor signaling pathway; smooth muscle cell migration; regulation of cell-matrix adhesion; ear development; regulation of cell growth; protein tyrosine kinase activity; smooth muscle cell-matrix adhesion; mammary gland alveolus development; negative regulation of cell proliferation; wound healing, spreading of cells; embryo implant…
ACSNU01088T0	pharyngeal system development; canonical Wnt receptor signaling pathway involved in neural crest cell differentiation; protein homooligomerization; transcription corepressor activity; negative regulation of canonical Wnt receptor signaling pathway; transcription factor binding; negative regulation of transcription, DNA-dependent; nucleus
ACSNU01089T0	pharyngeal system development; canonical Wnt receptor signaling pathway involved in neural crest cell differentiation; protein homooligomerization; transcription corepressor activity; negative regulation of canonical Wnt receptor signaling pathway; transcription factor binding; negative regulation of transcription, DNA-dependent; nucleus
ACSNU01090T0	transcription initiation from RNA polymerase II promoter; dendrite morphogenesis; TFIIA-class transcription factor binding; spermatogenesis; muscle organ development; nucleolus; protein heterodimerization activity; DNA binding; male germ cell nucleus; transcription factor TFIID complex; NF-kappaB binding; positive regulation of transcription from RNA polymerase II promoter; RNA polymerase II core…
ACSNU01091T0	determination of adult lifespan; negative regulation of innate immune response; protein binding; membrane; negative regulation of peptidoglycan recognition protein signaling pathway; defense response to Gram-negative bacterium; detection of bacterium; cell part; extracellular region; peptidoglycan binding; positive regulation of innate immune response; peptidoglycan receptor activity; defense res…
ACSNU01092T0	mitotic cell cycle; microtubule cytoskeleton organization; microtubule; centrosome; cell cycle process; gamma-tubulin complex; binding; nucleus
ACSNU01093T0	IkappaB kinase complex; peptidyl-threonine phosphorylation; protein C-terminus binding; activation of MAPKK activity; protein kinase binding; growth cone; collateral sprouting of injured axon; protein autophosphorylation; Golgi organization; metal ion binding; JNK cascade; peptidyl-serine phosphorylation; neuronal cell body; axon; regulation of synapse organization; nematode larval development; M…
ACSNU01095T0	cell cycle checkpoint; RNA binding; response to ionizing radiation; nucleolus; SOSS complex; double-strand break repair via homologous recombination; protein binding; single-stranded DNA binding
ACSNU01096T0	protein O-linked fucosylation; positive regulation of Notch signaling pathway; endoplasmic reticulum-Golgi intermediate compartment; negative regulation of gene expression; cis-Golgi network
ACSNU01097T0	polytene chromosome; regulation of cell proliferation; nuclear euchromatin; ESC/E(Z) complex; histone demethylase activity; hematopoietic or lymphoid organ development; negative regulation of transcription, DNA-dependent; cell differentiation; regulation of histone H3-K27 methylation; binding
ACSNU01098T0	protein binding; intracellular membrane-bounded organelle; response to organic substance; positive regulation of hemocyte proliferation; cytoplasmic part; intracellular signal transduction
ACSNU01099T0	anion binding; mitochondrion; organic cyclic compound binding; oxidoreductase activity; heterocyclic compound binding; small molecule binding; alpha-amino acid metabolic process
ACSNU01100T0	trophectodermal cell differentiation; filamentous growth; negative regulation of transcription from RNA polymerase II promoter; positive regulation of cytoplasmic mRNA processing body assembly; positive regulation of nuclear-transcribed mRNA catabolic process, deadenylation-dependent decay; poly(A)-specific ribonuclease activity; negative regulation of retinoic acid receptor signaling pathway; CC…
ACSNU01101T0	phosphoprotein phosphatase activity; single-organism cellular process; reproduction; multicellular organismal development; regulation of transcription, DNA-dependent; localization; anatomical structure development; single-organism developmental process; nucleus
ACSNU01102T0	negative regulation of transcription elongation from RNA polymerase II promoter; mRNA binding; transcriptional repressor complex; positive regulation of transcription from RNA polymerase II promoter; negative regulation of transcription from RNA polymerase II promoter during mitosis; NELF complex
ACSNU01103T0	establishment of localization; neuron projection; generation of neurons; brain development; protein complex; cell cycle process; actin cytoskeleton; cytoskeletal part; cardiovascular system development; cell migration; cell morphogenesis involved in differentiation; anatomical structure formation involved in morphogenesis; nucleoside-triphosphatase activity; protein binding; immune system process…
ACSNU01106T0	nuclear chromatin; cell migration involved in endocardial cushion formation; epithelial to mesenchymal transition involved in endocardial cushion formation; negative regulation of stem cell proliferation; cellular response to ionizing radiation; negative regulation of extrinsic apoptotic signaling pathway in absence of ligand; white fat cell differentiation; cellular response to fibroblast growth…
ACSNU01107T0	chaeta morphogenesis; filamentous growth of a population of unicellular organisms; protein binding; oocyte morphogenesis; dendrite self-avoidance; Wnt receptor signaling pathway; rhabdomere development; positive regulation of protein kinase activity; antennal morphogenesis; imaginal disc-derived wing hair organization; apical part of cell; regulation of dendrite morphogenesis; cell cortex
ACSNU01108T0	flight behavior; determination of adult lifespan; L-glutamate uptake involved in synaptic transmission; negative regulation of mitochondrial outer membrane permeabilization; regulation of action potential; positive regulation of oxidative phosphorylation uncoupler activity; ADP transport; synaptic growth at neuromuscular junction; mitochondrial calcium ion homeostasis; muscle cell cellular homeos…
ACSNU01109T0	signal transducer activity; positive regulation of I-kappaB kinase/NF-kappaB cascade; transport; membrane; endoplasmic reticulum
ACSNU01110T0	peptidase activity
ACSNU01114T0	organelle; cell differentiation; metabolic process; cell part; hydrolase activity; membrane
ACSNU01115T0	organelle part; membrane; regulation of biological quality; membrane-bounded vesicle; cell part; membrane-bounded organelle; localization; cell differentiation; binding; metabolic process; aminopeptidase activity; system process
ACSNU01116T0	regulation of biological quality; membrane-bounded vesicle; peptidase activity, acting on L-amino acid peptides; binding; organelle part; membrane-bounded organelle; cell differentiation; metabolic process; cell part; membrane; single-multicellular organism process
ACSNU01117T0	vesicle lumen; peptide binding; negative regulation of renal sodium excretion; aminopeptidase activity; proteolysis; lateral inhibition; vesicle membrane; cellular aromatic compound metabolic process
ACSNU01118T0	quaternary ammonium group transmembrane transporter activity; monoamine transport; protein binding; homeostatic process; organic hydroxy compound transmembrane transporter activity; organic cation transport; organic hydroxy compound transport; integral to membrane; drug transporter activity; peroxisome; quaternary ammonium group transport; toxin transport; histamine transport; transmembrane trans…
ACSNU01119T0	proton-transporting ATPase activity, rotational mechanism; ATP hydrolysis coupled proton transport; endosomal lumen acidification; phagolysosome assembly; vacuolar proton-transporting V-type ATPase, V0 domain; cellular response to xenobiotic stimulus; early endosome; photoreceptor activity; response to light stimulus; synaptic vesicle; autophagic vacuole fusion; calmodulin binding; plasma membran…
ACSNU01120T0	potassium channel activity; thiamine metabolic process; intracellular membrane-bounded organelle; cellular cation homeostasis; ion gated channel activity; regulation of biological process; cellular component organization; intracellular organelle part; thiamine diphosphokinase activity; cytoplasmic part
ACSNU01122T0	gluconeogenesis; growth; receptor-mediated endocytosis; plant-type cell wall organization; mitotic spindle organization; response to salt stress; cell body; locomotion; cytoplasmic microtubule organization; chaperonin-containing T-complex; apoptotic process; microtubule; glycolysis; embryo development ending in birth or egg hatching; binding of sperm to zona pellucida; identical protein binding; …
ACSNU01123T0	protein binding
ACSNU01124T0	cell migration; regulation of cell shape; cytoskeleton organization; protein binding; cytoplasmic part; membrane; epidermal growth factor receptor signaling pathway
ACSNU01126T0	cellular response to cytokine stimulus; apposition of dorsal and ventral imaginal disc-derived wing surfaces; imaginal disc-derived leg segmentation; oocyte anterior/posterior axis specification; asymmetric cell division; olfactory nerve development; R8 cell fate commitment; actin filament organization; imaginal disc-derived wing vein specification; subapical complex; compound eye retinal cell pr…
ACSNU01127T0	phospholipase A2 activity; phagocytosis; phospholipid metabolic process; retinol metabolic process; brush border membrane; retinyl-palmitate esterase activity; lysophospholipase activity
ACSNU01128T0	phagocytosis; plasma membrane part; cellular lipid metabolic process; phospholipase activity; carboxylic ester hydrolase activity
ACSNU01129T0	positive regulation of Notch signaling pathway; integral to membrane; border follicle cell migration
ACSNU01130T0	cellular response to interleukin-1; cellular response to tumor necrosis factor; single-multicellular organism process; extracellular space; chitin catabolic process; endochitinase activity; cytoplasm; positive regulation of cellular process; regulation of signal transduction; primary metabolic process; inflammatory response; binding; intracellular signal transduction
ACSNU01132T0	protein-arginine omega-N monomethyltransferase activity; peptidyl-arginine methylation, to symmetrical-dimethyl arginine; ribonucleoprotein complex binding; histone methylation; regulation of gene expression; protein-arginine omega-N symmetric methyltransferase activity; cytosol; [myelin basic protein]-arginine N-methyltransferase activity; histone-arginine N-methyltransferase activity; nucleus; …
ACSNU01137T0	organic substance metabolic process; primary metabolic process; single-organism metabolic process; anatomical structure development; oxidoreductase activity, acting on CH-OH group of donors; multicellular organismal development; cell part
ACSNU01139T0	determination of adult lifespan; negative regulation of transcription from RNA polymerase II promoter; Cajal body; positive regulation of growth rate; receptor-mediated endocytosis; organ regeneration; ribonucleoprotein complex assembly; transcriptional repressor complex; locomotion; cytoplasmic U snRNP body; lipid storage; nucleic acid binding; helicase activity; regulation of steroid biosynthet…
ACSNU01140T0	binding; precatalytic spliceosome; RNA splicing; catalytic step 2 spliceosome; mRNA processing
ACSNU01141T0	single-organism cellular process; heterocyclic compound binding; intracellular membrane-bounded organelle; macromolecule modification; response to stimulus; RNA metabolic process; regulation of cellular process; intracellular organelle part; organic cyclic compound binding
ACSNU01142T0	cytoskeletal protein binding; actin cytoskeleton organization; single-organism developmental process; renal system development
ACSNU01143T0	peptidase inhibitor activity; inflammatory response
ACSNU01144T0	response to virus; heterocyclic compound binding; NF-kappaB-inducing kinase activity; negative regulation of biological process; PML body; phosphoprotein binding; intrinsic apoptotic signaling pathway in response to DNA damage; nucleolus; MyD88-independent toll-like receptor signaling pathway; positive regulation of interferon-beta production; positive regulation of I-kappaB kinase/NF-kappaB casc…
ACSNU01145T0	endosome; vacuolar membrane
ACSNU01146T0	regulation of transcription from RNA polymerase II promoter; mediator complex; RNA polymerase II transcription cofactor activity; regulation of JAK-STAT cascade; retinal cone cell development
ACSNU01147T0	xenobiotic transporter activity; cell-cell junction; hexose transmembrane transport; cerebellum vasculature development; negative regulation of apoptotic process; intracellular membrane-bounded organelle; vesicle; endothelial cell development; integral to membrane; response to osmotic stress; dehydroascorbic acid transporter activity; dehydroascorbic acid transport; D-glucose transmembrane transp…
ACSNU01148T0	reproduction; positive regulation of growth rate; RNA-induced silencing complex; cellular metabolic process; cytosol; embryo development ending in birth or egg hatching; primary metabolic process; microtubule associated complex; gene silencing by miRNA; lipid particle; nucleus
ACSNU01149T0	single-organism cellular process; regulation of cell proliferation; negative regulation of biological process; gene expression; post-embryonic development; reproductive structure development; RNA metabolic process; nuclear part; response to light stimulus; binding; cytoplasmic part
ACSNU01151T0	positive regulation of synaptic transmission, glutamatergic; response to fungicide; protein binding; endocytic vesicle membrane; regulation of synapse structure and activity; alpha-amino-3-hydroxy-5-methyl-4-isoxazole propionate selective glutamate receptor activity; dendrite; cation transport; neuronal cell body; kainate selective glutamate receptor activity; postsynaptic density; kainate select…
ACSNU01152T0	disaccharide transport; sugar transmembrane transporter activity; membrane
ACSNU01153T0	positive regulation of transcription from RNA polymerase II promoter; neurogenesis; transcription factor TFIIE complex; protein binding; cytoplasm
ACSNU01154T0	phytoalexin metabolic process; response to water deprivation; visual perception; dopamine binding; response to peptide hormone stimulus; protein homotetramerization; heart development; response to food; response to electrical stimulus; cerebral cortex development; cytosol; regulation of heart contraction; response to herbicide; sphingolipid metabolic process; tyrosine 3-monooxygenase activity; se…
ACSNU01155T0	guanyl ribonucleotide binding; positive regulation of transcription from RNA polymerase I promoter; purine ribonucleoside binding; protein binding; nucleolus; cytosol; negative regulation of cell proliferation; negative regulation of cell growth; anion binding; GTPase activity; response to hormone stimulus; mesendoderm development
ACSNU01157T0	response to stimulus; positive regulation of biological process; neuron projection development; locomotion; anatomical structure morphogenesis
ACSNU01158T0	quinone binding; response to oxidative stress; NAD binding; determination of adult lifespan; NADH dehydrogenase (ubiquinone) activity; mitochondrial respiratory chain complex I; metal ion binding; growth; reproduction; electron carrier activity; 4 iron, 4 sulfur cluster binding; neuron projection morphogenesis; lateral inhibition; mitochondrial electron transport, NADH to ubiquinone; nematode lar…
ACSNU01159T0	steroid metabolic process; multi-organism process; regulation of localization; lipid binding; lipid biosynthetic process; receptor activity; regulation of plasma lipoprotein particle levels; regulation of metabolic process; single-multicellular organism process; cholesterol transport; cellular metabolic process; plasma membrane part; small molecule metabolic process; positive regulation of biolog…
ACSNU01160T0	gene silencing by RNA; negative regulation of transcription from RNA polymerase II promoter; sex differentiation; protein binding; multicellular organismal development; positive regulation of ligand-dependent nuclear receptor transcription coactivator activity; DNA-dependent transcription, initiation; cytosol; cytokine-mediated signaling pathway; negative regulation of intracellular estrogen rece…
ACSNU01163T0	cytoplasmic vesicle; dendritic shaft; adenylate cyclase-inhibiting G-protein coupled glutamate receptor signaling pathway; negative regulation of cAMP biosynthetic process; G-protein coupled receptor activity; secretion; sensory perception; learning; regulation of apoptotic process; terminal bouton; neuron-neuron synaptic transmission; integral to plasma membrane; amino acid transport; glutamate …
ACSNU01165T0	THO complex part of transcription export complex; protein binding; intronless viral mRNA export from host nucleus
ACSNU01166T0	protein binding; membrane; insulin receptor signaling pathway; negative regulation of signal transduction; Golgi apparatus; endosome; negative regulation of cellular metabolic process
ACSNU01167T0	protein binding; intracellular part
ACSNU01168T0	cellular response to stimulus; negative regulation of cell death; sexual reproduction; intracellular part; regulation of multicellular organismal process; organ development; single organism reproductive process; DNA binding; single-organism developmental process
ACSNU01170T0	chromatin; protein binding; nucleoside-triphosphatase activity; nucleotide binding; mitotic spindle organization; mitochondrial inner membrane; mitosis; spindle midzone; protein localization; mitotic cell cycle, embryonic; histone phosphorylation; chromosome passenger complex; cell cortex; cytokinesis
ACSNU01171T0	mitotic cell cycle; cellular protein metabolic process; regulation of cellular process; catalytic activity; intracellular part
ACSNU01172T0	hemopoiesis; intracellular protein kinase cascade; protein binding; extrinsic apoptotic signaling pathway in absence of ligand; PML body; cytosol; metal ion binding; peptidyl-serine phosphorylation; protein serine/threonine kinase activity; regulation of translation; cellular response to arsenic-containing substance; response to stress; fibroblast growth factor receptor signaling pathway; ATP bin…
ACSNU01173T0	organic substance metabolic process; nucleotide binding; cellular metabolic process; mitochondrial inner membrane; cellular component organization or biogenesis; membrane part; single-organism metabolic process; primary metabolic process; cell death; regulation of cellular process
ACSNU01175T0	nuclear lumen; cellular localization; multicellular organismal development; ncRNA catabolic process; rRNA metabolic process; exosome (RNase complex); nuclear mRNA surveillance; regulation of gene expression; exonuclease activity; cytoplasm; vesicle-mediated transport; cellular component organization or biogenesis; RNA processing; intracellular non-membrane-bounded organelle; binding
ACSNU01176T0	intracellular organelle; binding
ACSNU01177T0	macromolecular complex; protein binding; multicellular organismal development; nuclear membrane; organic substance biosynthetic process; Golgi organization; fatty acid metabolic process; anatomical structure development; regulation of cellular process; macromolecule metabolic process; intracellular non-membrane-bounded organelle; endoplasmic reticulum; catalytic activity; cellular biosynthetic pr…
ACSNU01179T0	neurogenesis; nucleus
ACSNU01180T0	mitochondrial large ribosomal subunit; structural constituent of ribosome; RNA binding; translation
ACSNU01181T0	gluconeogenesis; chloroplast envelope; positive regulation of superoxide dismutase activity; chaperone binding; apoplast; response to hydrogen peroxide; 'de novo' protein folding; mitochondrial matrix; isopentenyl diphosphate biosynthetic process, mevalonate-independent pathway; response to salt stress; activation of cysteine-type endopeptidase activity involved in apoptotic process; cytosol; emb…
ACSNU01182T0	positive regulation of apoptotic process; cell surface; positive regulation of interleukin-6 production; chaperone binding; lipopolysaccharide receptor complex; chaperone-mediated protein complex assembly; protein refolding; positive regulation of interleukin-12 production; positive regulation of interferon-gamma production; modulation by virus of host morphology or physiology; nematode larval de…
ACSNU01183T0	membrane; nucleotide binding; mRNA export from nucleus; nucleic acid binding; helicase activity; nuclear envelope
ACSNU01185T0	primary metabolic process; mitochondrial inner membrane; cellular macromolecule metabolic process; embryo development
ACSNU01186T0	binding; mitochondrion; reproduction
ACSNU01187T0	xenobiotic transporter activity; cell-cell junction; hexose transmembrane transport; vesicle membrane; cerebellum vasculature development; cellular response to insulin stimulus; negative regulation of apoptotic process; cellular membrane organization; response to ethanol; endothelial cell development; insulin-responsive compartment; coated pit; response to osmotic stress; carbohydrate metabolic p…
ACSNU01188T0	MSL complex; dosage compensation; nucleolus; histone H4-K16 acetylation; binding; sex chromosome
ACSNU01189T0	ribonucleoprotein complex; extracellular vesicular exosome; kinesin binding; positive regulation of NFAT protein import into nucleus; nitric-oxide synthase binding; apoptotic process; nematode larval development; striated muscle thin filament; axon guidance; postsynaptic density; heart development; striated muscle myosin thick filament assembly; meiosis; cytosol; structural constituent of cytoske…
ACSNU01191T0	multi-organism process; actin filament organization; regulation of transcription from RNA polymerase II promoter; cold acclimation; regulation of circadian sleep/wake cycle, sleep; mitotic spindle organization; actin filament-based movement; pole plasm mRNA localization; defense response; actin-dependent ATPase activity; sensory perception of sound; imaginal disc-derived wing hair organization; s…
ACSNU01193T0	negative regulation of vulval development; developmental process involved in reproduction; mRNA cleavage stimulating factor complex; H4 histone acetyltransferase activity; morphogenesis of an epithelium; positive regulation of growth rate; receptor-mediated endocytosis; termination of RNA polymerase II transcription; histone H4 acetylation; embryo development ending in birth or egg hatching; prot…
ACSNU01194T0	cytoplasm; protein binding; nucleus
ACSNU01199T0	cellular protein metabolic process; response to oxygen-containing compound; cytoplasm; hydrolase activity; response to stress
ACSNU01201T0	response to gonadotropin stimulus; cysteine-type endopeptidase activity; neuron projection; response to glucose stimulus; histone binding; extracellular matrix disassembly; positive regulation of growth rate; necrotic cell death; secretory granule; macrophage apoptotic process; spermatogenesis; locomotion; microvillus; larval chitin-based cuticle development; multicellular organismal aging; epith…
ACSNU01203T0	meiotic DNA repair synthesis; polytene chromosome; female meiosis; double-strand break repair; negative regulation of G1/S transition of mitotic cell cycle; epithelium development
ACSNU01204T0	translation; positive regulation of growth rate; RNA metabolic process; cellular response to drug; nucleolus; structural constituent of ribosome; hermaphrodite genitalia development; body morphogenesis; nematode larval development; ribosome biogenesis; receptor-mediated endocytosis; embryo development ending in birth or egg hatching; cytosolic large ribosomal subunit
ACSNU01205T0	organic cyclic compound binding; heterocyclic compound binding; nucleus
ACSNU01206T0	reproduction; protein binding; membrane; alpha-1,2-mannosyltransferase activity; intracellular membrane-bounded organelle; growth; receptor-mediated endocytosis; locomotion; mycelium development; glycolipid mannosyltransferase activity; signal transduction; nematode larval development; cellular protein modification process; neurogenesis; carbohydrate derivative biosynthetic process; cytoplasmic p…
ACSNU01207T0	organic cyclic compound metabolic process; regulation of biological process; cellular component organization; cation transmembrane transporter activity; organonitrogen compound metabolic process; organ development; intracellular membrane-bounded organelle; cellular aromatic compound metabolic process; neuron development; copper ion transport; cytoplasmic part; binding; membrane
ACSNU01208T0	apoptotic process; intracellular part; response to stimulus; regulation of cellular process; binding
ACSNU01209T0	sugar mediated signaling pathway; protein serine/threonine kinase activity; mitotic G2 DNA damage checkpoint; detection of nutrient; abscisic acid mediated signaling pathway; establishment of cell polarity; axon guidance; developmental process involved in reproduction; synapse assembly; synaptic vesicle transport; actin cytoskeleton reorganization; organ senescence; centrosome duplication; vegeta…
ACSNU01213T0	cytosol; response to glucose stimulus; cortical actin cytoskeleton; heart development; glucose binding; inclusion body; body morphogenesis; ectoplasm; glycogen (starch) synthase activity; nematode larval development; locomotion; protein kinase binding; embryo development ending in birth or egg hatching; glycogen biosynthetic process
ACSNU01214T0	activation of JNKK activity; regulation of gene expression; protein complex; proteolysis; organ development; nervous system development; intracellular organelle; single-organism developmental process; binding
ACSNU01215T0	protein binding; phospholipid binding; clathrin-coated vesicle membrane; exocytosis; biological regulation; synapse
ACSNU01219T0	organic substance metabolic process; G-protein coupled peptide receptor activity; forebrain development; anatomical structure morphogenesis; intracellular membrane-bounded organelle; system process; plasma membrane; positive regulation of cellular process; G-protein coupled receptor signaling pathway; regulation of biological quality; positive regulation of metabolic process; single-organism tran…
ACSNU01221T0	nucleoplasm; protein binding; nucleotide binding; floral organ morphogenesis; positive regulation of growth rate; maintenance of inflorescence meristem identity; cell proliferation; GTP catabolic process; negative regulation of transcription, DNA-dependent; nucleolus; nematode larval development; germ cell development; body morphogenesis; plasmodesma; GTPase activity; regulation of multicellular …
ACSNU01223T0	lipase activity; response to external stimulus; multicellular organismal development; carboxylic ester hydrolase activity; extracellular region; response to lipid; response to hormone stimulus; binding; cellular lipid catabolic process
ACSNU01224T0	phagocytosis; L-cystine transmembrane transporter activity; cellular nitrogen compound metabolic process; visual learning; L-cystine transport; grooming behavior; lysosomal membrane; long-term memory; adult walking behavior; amino acid transmembrane transport; primary metabolic process; compound eye corneal lens development; small molecule metabolic process; endosome; organonitrogen compound meta…
ACSNU01228T0	cytosol; intracellular signal transduction; apoptotic chromosome condensation; apoptotic DNA fragmentation; nuclear chromatin; brain development; deoxyribonuclease activity; enzyme binding; nucleoplasm
ACSNU01229T0	very long-chain fatty acid metabolic process; neurogenesis; fatty acid elongation; endoplasmic reticulum; membrane part
ACSNU01230T0	spindle organization; integral to membrane; cellular component assembly; fatty acid biosynthetic process; meiotic cytokinesis; meiosis; neurogenesis; endoplasmic reticulum
ACSNU01231T0	protein binding; integral to endoplasmic reticulum membrane; meiosis I cytokinesis; meiosis II cytokinesis; fatty acid elongation, saturated fatty acid; spindle assembly; cytokinesis, actomyosin contractile ring assembly; very long-chain fatty acid biosynthetic process; male meiosis cytokinesis; neurogenesis; meiotic spindle organization
ACSNU01232T0	integral to membrane; neurogenesis; fatty acid elongation, monounsaturated fatty acid; fatty acid elongation, saturated fatty acid; sphingolipid biosynthetic process; fatty acid elongase activity; protein binding; very long-chain fatty acid biosynthetic process; endoplasmic reticulum membrane
ACSNU01233T0	long-chain fatty-acyl-CoA biosynthetic process; integral to membrane; fatty acid elongation, monounsaturated fatty acid; fatty acid elongation, saturated fatty acid; sphingolipid biosynthetic process; fatty acid elongase activity; protein binding; triglyceride biosynthetic process; very long-chain fatty acid biosynthetic process; endoplasmic reticulum membrane
ACSNU01234T0	fatty acid elongation, saturated fatty acid; fatty acid elongation, polyunsaturated fatty acid; very long-chain fatty acid biosynthetic process; neurogenesis; endoplasmic reticulum
ACSNU01235T0	long-chain fatty-acyl-CoA biosynthetic process; integral to membrane; fatty acid elongation, monounsaturated fatty acid; fatty acid elongation, saturated fatty acid; sphingolipid biosynthetic process; fatty acid elongase activity; protein binding; triglyceride biosynthetic process; very long-chain fatty acid biosynthetic process; endoplasmic reticulum membrane; fatty acid elongation, polyunsatura…
ACSNU01236T0	determination of adult lifespan; sister chromatid segregation; presynaptic active zone; GTP binding; cell division; lysosomal membrane; GTP catabolic process; late endosome membrane; alpha-tubulin binding; small GTPase mediated signal transduction; embryo development ending in birth or egg hatching; mitosis; spindle midzone; endosome to lysosome transport; midbody; synaptic vesicle; axon cargo tr…
ACSNU01239T0	gene silencing; histone modification; regulation of nucleobase-containing compound metabolic process; cell cycle process; regulation of cellular macromolecule biosynthetic process; binding; regulation of gene expression, epigenetic; DNA replication
ACSNU01240T0	oviposition; protein binding; zinc ion binding; growth; receptor-mediated endocytosis; mitotic spindle organization; protein maturation; precatalytic spliceosome; locomotion; nucleic acid binding; catalytic step 2 spliceosome; embryo development ending in birth or egg hatching; morphogenesis of an epithelium; nematode larval development; germ cell development; U2 snRNP; neurogenesis; striated mus…
ACSNU01241T0	mitotic spindle elongation; translational initiation; viral transcription; RNA binding; structural constituent of ribosome; centrosome duplication; translational elongation; protein binding; translational termination; SRP-dependent cotranslational protein targeting to membrane; cytosolic large ribosomal subunit; nuclear-transcribed mRNA catabolic process, nonsense-mediated decay
ACSNU01243T0	positive regulation of peptidyl-serine phosphorylation; regulation of multicellular organismal development; positive regulation of ERK1 and ERK2 cascade; negative regulation of neurotrophin TRK receptor signaling pathway; negative regulation of Ras protein signal transduction; cytosol; protein serine/threonine kinase activator activity; sensory perception of sound; negative regulation of cell dif…
ACSNU01245T0	negative regulation of protein phosphatase type 2A activity; protein binding; DNA damage checkpoint; negative regulation of apoptotic process; embryo development
ACSNU01247T0	metal ion binding; steroid biosynthetic process; oxidoreductase activity; lipid particle; electron carrier activity; intracellular membrane-bounded organelle; membrane; oxidation-reduction process
ACSNU01248T0	neural retina development; metal ion binding; carboxypeptidase activity; mitochondrion organization; purine nucleotide binding; larval development; metallopeptidase activity; mitochondrion
ACSNU01249T0	cytosol; NAD biosynthetic process; NAD+ synthase (glutamine-hydrolyzing) activity; nucleotide binding; NAD+ synthase activity
ACSNU01250T0	pheromone metabolic process; mesoderm development; germline cell cycle switching, mitotic to meiotic cell cycle; cuticle pigmentation; regulation of keratinocyte proliferation; female germ-line sex determination; heart trabecula formation; non-sensory hair organization; metal ion binding; negative regulation of keratinocyte differentiation; tail tip morphogenesis; spermatogenesis; heart looping; …
ACSNU01254T0	neurogenesis; larval development; imaginal disc development; oogenesis; nucleus
ACSNU01255T0	microtubule-based process; histone modification; chromatin silencing; intracellular part; macromolecule methylation; cell cycle process; binding; DNA replication
ACSNU01259T0	single-organism cellular process; response to stimulus; cellular component organization
ACSNU01260T0	positive regulation of DNA repair; meiosis; chromatin; poly(ADP-ribose) glycohydrolase activity; chromatin binding; nucleus
ACSNU01261T0	protein binding
ACSNU01262T0	membrane; neuronal cell body; dendrite; spinal cord development
ACSNU01263T0	facial nucleus development; cell surface receptor signaling pathway; regulation of cell-cell adhesion; dendrite morphogenesis; spermatogenesis; establishment of planar polarity; protein localization; organ morphogenesis; epiboly involved in gastrulation with mouth forming second; epithelial tube morphogenesis; plasma membrane
ACSNU01264T0	cell migration; protein binding; myoblast fusion; cytoplasm
ACSNU01265T0	gap junction; phototransduction; jump response; gap junction assembly; basolateral plasma membrane; foregut morphogenesis; olfactory behavior; intracellular part; regulation of membrane depolarization; gap junction channel activity; intercellular transport; photoreceptor activity; morphogenesis of embryonic epithelium; apicolateral plasma membrane; germarium-derived female germ-line cyst formatio…
ACSNU01267T0	phagocytosis; regulation of tube diameter, open tracheal system; establishment of Golgi localization; intra-Golgi vesicle-mediated transport; neuron projection morphogenesis; chitin-based embryonic cuticle biosynthetic process; positive regulation of growth rate; receptor-mediated endocytosis; extracellular matrix organization; protein secretion; larval salivary gland morphogenesis; locomotion; b…
ACSNU01268T0	intracellular organelle
ACSNU01269T0	positive regulation of apoptotic process; pancreas development; benzaldehyde dehydrogenase (NAD+) activity; positive regulation of cell proliferation; protein homotetramerization; face development; anterior/posterior pattern specification; vitamin A metabolic process; cytosol; ureter maturation; forebrain development; cardiac muscle tissue development; mitochondrial matrix; liver development; hea…
ACSNU01271T0	sequence-specific DNA binding transcription factor activity; embryonic skeletal system morphogenesis; anterior/posterior axis specification, embryo; sperm storage; gonadal mesoderm development; male pigmentation; genital disc anterior/posterior pattern formation; negative regulation of female receptivity; midgut development; RNA polymerase II distal enhancer sequence-specific DNA binding; negativ…
ACSNU01281T0	cell fate commitment; organ development; embryo development; regulation of cellular process; binding
ACSNU01292T0	angiogenesis; organ formation; thyroid gland development; HMG box domain binding; regulation of transcription, DNA-dependent; cartilage development; specification of organ position; nucleolus; positive regulation of cell proliferation; sequence-specific DNA binding; thymus development; sequence-specific DNA binding transcription factor activity; anterior/posterior pattern specification; parathyro…
ACSNU01295T0	sequence-specific DNA binding transcription factor activity; regulation of transcription from RNA polymerase II promoter; regulation of mitotic cell cycle; negative regulation of biological process; cell fate determination; protein localization; ear morphogenesis; spindle organization; microtubule-based transport; intracellular membrane-bounded organelle; neurological system process; establishmen…
ACSNU01296T0	microtubule cytoskeleton; cellular protein metabolic process; P-P-bond-hydrolysis-driven protein transmembrane transporter activity; mitochondrial inner membrane presequence translocase complex; integral to mitochondrial inner membrane; protein targeting to mitochondrion; enzyme binding
ACSNU01297T0	cell morphogenesis; cytoskeleton organization; protein complex; localization; actin cytoskeleton; cytoskeletal part; membrane-bounded organelle; cytoplasm; nucleoside-triphosphatase activity; protein binding; immune system process; cell differentiation; cell periphery; cellular component movement; system development
ACSNU01299T0	single-organism process
ACSNU01303T0	cellular response to glucose stimulus; ionotropic glutamate receptor complex; endocytic vesicle membrane; detection of chemical stimulus involved in sensory perception; PDZ domain binding; alpha-amino-3-hydroxy-5-methyl-4-isoxazole propionate selective glutamate receptor activity; sensory dendrite; establishment of localization in cell; kainate selective glutamate receptor activity; identical pro…
ACSNU01306T0	plasma membrane
ACSNU01307T0	embryo development ending in birth or egg hatching; nematode larval development; reproduction; growth; ribonucleoprotein complex; mitochondrion
ACSNU01308T0	electron transport chain; nucleolus; neurogenesis; electron carrier activity; oxidoreductase activity; flavin adenine dinucleotide binding; fibroblast growth factor binding; mitochondrial matrix; negative regulation of apoptotic process
ACSNU01309T0	regulation of transcription from RNA polymerase II promoter; transcription initiation from RNA polymerase II promoter; transcription factor complex; protein binding; RNA polymerase II transcription cofactor activity; cell development; mediator complex; anatomical structure morphogenesis; transcription coactivator activity; developmental process involved in reproduction; embryo development
ACSNU01310T0	anatomical structure morphogenesis; system development; response to stimulus; organelle organization; single-organism developmental process; oogenesis
ACSNU01311T0	cytoskeleton; cytoplasmic vesicle; hippocampus development; negative regulation of neuron apoptotic process; sensitization; regulation of platelet activation; courtship behavior; neuromuscular process controlling balance; positive regulation of leukocyte apoptotic process; head involution; apoptotic signaling pathway; axon guidance; response to biotic stimulus; response to hydrogen peroxide; toll…
ACSNU01314T0	bis(5'-adenosyl)-triphosphatase activity; response to cadmium ion; nucleobase-containing compound metabolic process; response to hexose stimulus; nitrilase activity; plastid; mitochondrion
ACSNU01315T0	wound healing; single-organism cellular process; mitochondrion; photoreceptor cell maintenance; ER membrane protein complex; trans-Golgi network transport vesicle; retina development in camera-type eye
ACSNU01316T0	receptor signaling protein tyrosine phosphatase activity; convergent extension involved in gastrulation; lateral inhibition; transmembrane receptor protein tyrosine phosphatase activity; dendrite morphogenesis; defasciculation of motor neuron axon; axon; motor neuron axon guidance; protein dephosphorylation; plasma membrane
ACSNU01318T0	activation of cysteine-type endopeptidase activity; PDZ domain binding; filopodium; microvillus; terminal branching, open tracheal system; trachea morphogenesis; lumen formation, open tracheal system; GTPase activator activity; regulation of Rab GTPase activity; positive regulation of proteolysis
ACSNU01319T0	protein binding; histone methyltransferase activity (H3-K9 specific); chromatin assembly or disassembly; chromatin silencing; organ development; nuclear part; heterochromatin; chromatin remodeling; single-organism developmental process; histone lysine methylation
ACSNU01320T0	glycerone-phosphate O-acyltransferase activity; receptor binding; ether lipid biosynthetic process; response to fatty acid; glycerophospholipid biosynthetic process; response to starvation; response to drug; nervous system development; palmitoyl-CoA hydrolase activity; response to nutrient; peroxisomal membrane; mitochondrion
ACSNU01322T0	positive regulation of T cell receptor signaling pathway; positive regulation of peptidyl-serine phosphorylation; protein serine/threonine kinase activity; positive regulation of interleukin-2 production; positive regulation of fibroblast growth factor receptor signaling pathway; positive regulation of vascular endothelial growth factor receptor signaling pathway; positive regulation of ERK1 and …
ACSNU01324T0	pathogenesis; zeta DNA polymerase complex; nucleic acid binding; error-prone translesion synthesis; DNA-directed DNA polymerase activity; nucleotide-excision repair, DNA gap filling; 3'-5' exonuclease activity; chromosome; nucleus
ACSNU01325T0	protein folding; membrane; microtubule organizing center; behavioral response to nicotine; mitotic spindle organization; post-embryonic development; organic substance biosynthetic process; cytoplasmic microtubule organization; chaperonin-containing T-complex; macromolecule methylation; unfolded protein binding; cellular protein modification process; nucleobase-containing compound metabolic proces…
ACSNU01326T0	gluconeogenesis; protein folding; membrane; behavioral response to nicotine; pyrimidine ribonucleotide biosynthetic process; RNA methylation; mitotic spindle organization; proteasomal protein catabolic process; cytoplasmic microtubule organization; chaperonin-containing T-complex; aggresome; cullin deneddylation; photomorphogenesis; intermediate filament cytoskeleton; microtubule; binding of sper…
ACSNU01327T0	establishment of protein localization; palmitoyltransferase activity; protein palmitoylation; synaptic vesicle maturation; recycling endosome membrane; integral to plasma membrane
ACSNU01328T0	stearoyl-CoA 9-desaturase activity; sphingolipid delta-4 desaturase activity; electron carrier activity; spermatogenesis; sphingolipid biosynthetic process; unsaturated fatty acid biosynthetic process; Nebenkern; contractile ring; endoplasmic reticulum membrane; spindle assembly involved in male meiosis; integral to plasma membrane
ACSNU01329T0	epidermal growth factor receptor signaling pathway; Fc-epsilon receptor signaling pathway; organ growth; non-membrane spanning protein tyrosine phosphatase activity; leukocyte migration; genitalia development; regulation of protein export from nucleus; peptide hormone receptor binding; receptor tyrosine kinase binding; convergent extension involved in gastrulation; insulin receptor binding; trigl…
ACSNU01330T0	protein ufmylation; striated muscle dense body; UFM1 conjugating enzyme activity; lateral inhibition; cellular membrane fusion; protein binding; Golgi vesicle transport; chloroplast; toxin catabolic process
ACSNU01331T0	metabolic process; mitochondrial respiratory chain complex I assembly; methyltransferase activity; extrinsic to mitochondrial inner membrane
ACSNU01332T0	single-organism process; gene expression; nucleic acid binding; cellular macromolecule biosynthetic process; primary metabolic process; nucleus
ACSNU01333T0	positive regulation of transcription from RNA polymerase II promoter; transcription regulatory region DNA binding; sequence-specific DNA binding transcription factor activity; protein heterodimerization activity; protein homodimerization activity; nucleus
ACSNU01334T0	positive regulation of growth rate; determination of adult lifespan; nematode larval development; receptor-mediated endocytosis; embryo development ending in birth or egg hatching
ACSNU01335T0	synapse part; neurotransmitter transport; lysosome; integral to membrane; sodium:phosphate symporter activity; response to stimulus; L-glutamate transport; organelle membrane; carboxylic acid transmembrane transporter activity; intracellular organelle part; regulation of neurotransmitter levels; clathrin-coated vesicle; plasma membrane
ACSNU01336T0	lateral inhibition; catalytic activity
ACSNU01337T0	regulation of localization; focal adhesion; single-organism metabolic process; nuclear lumen; cell-matrix adhesion; postsynaptic density; structural molecule activity; protein complex; glucose transport; actin cytoskeleton; transcription factor binding; membrane raft; positive regulation of MAPK cascade; plasma membrane part; cellular response to insulin stimulus; cell-cell adherens junction; cyt…
ACSNU01339T0	lung development; spermatogenesis; metallopeptidase activity; skin development; collagen fibril organization; extracellular matrix; protein processing; extracellular region
ACSNU01343T0	antibacterial humoral response; extracellular space; defense response to Gram-positive bacterium
ACSNU01344T0	cellular response to calcium ion; protein folding; protein binding; positive regulation of release of cytochrome c from mitochondria; negative regulation of apoptotic process; mitochondrial matrix; cellular response to hydrogen peroxide; positive regulation of necrotic cell death; regulation of proton-transporting ATPase activity, rotational mechanism; negative regulation of intrinsic apoptotic s…
ACSNU01345T0	apoptotic process; regulation of RNA biosynthetic process; intracellular organelle part; gene expression; nucleus
ACSNU01348T0	hemopoiesis; nuclear-transcribed mRNA catabolic process, nonsense-mediated decay; translational termination; translational initiation; reproduction; plastid; protein binding; growth; translational elongation; apoptotic process; nucleolus; regulation of cell cycle; cytoskeleton; neural tube closure; nematode larval development; mitochondrial small ribosomal subunit; cell differentiation; structura…
ACSNU01351T0	hemopoiesis; nuclear-transcribed mRNA catabolic process, nonsense-mediated decay; translational termination; translational initiation; reproduction; protein binding; growth; translational elongation; apoptotic process; nucleolus; regulation of cell cycle; cytoskeleton; neural tube closure; nematode larval development; mitochondrial small ribosomal subunit; cell differentiation; structural constit…
ACSNU01352T0	determination of adult lifespan; reproduction; respiratory chain complex IV; positive regulation of growth rate; mitochondrial ATP synthesis coupled proton transport; lipid storage; metal ion binding; response to peptide hormone stimulus; embryo development ending in birth or egg hatching; lipid metabolic process; nematode larval development; mitochondrial envelope; oxidation-reduction process
ACSNU01353T0	cell-cell adhesion; head involution; negative regulation of JNK cascade; zinc ion binding; embryonic pattern specification; dorsal closure; cell-cell junction organization; cell leading edge; focal adhesion; apposition of dorsal and ventral imaginal disc-derived wing surfaces; plasma membrane; positive regulation of integrin-mediated signaling pathway
ACSNU01354T0	protein folding; platelet activation; uncoating of virus; entry into host cell; lipid particle organization; establishment of integrated proviral latency; leukocyte migration; extracellular region; cytosol; virion assembly; positive regulation of protein secretion; unfolded protein binding; positive regulation of viral genome replication; RNA-dependent DNA replication; platelet degranulation; vir…
ACSNU01355T0	single-organism cellular process; enzyme binding; intracellular organelle lumen; cellular component organization; Golgi apparatus; nucleus
ACSNU01357T0	macromolecular complex; nuclear part
ACSNU01358T0	phosphatidylserine biosynthetic process; response to insulin stimulus; adiponectin-mediated signaling pathway; brush border membrane; long-chain fatty acid transport; long-chain fatty acid metabolic process; microvillus; medium-chain fatty acid transport; cardiolipin biosynthetic process; long-chain fatty acid-CoA ligase activity; cytoplasmic vesicle; organelle membrane; phosphatidylethanolamine …
ACSNU01359T0	response to X-ray; steroid metabolic process; regulation of apoptotic process; defense response to Gram-negative bacterium; single-multicellular organism process; microvillus; regulation of reactive oxygen species metabolic process; protein dimerization activity; Golgi apparatus; cytosol; cellular response to transforming growth factor beta stimulus; negative regulation of Wnt receptor signaling …
ACSNU01360T0	retrograde axon cargo transport; mRNA transport; axonogenesis; mitotic spindle organization; microtubule motor activity; chromosome, centromeric region; mitosis; centrosome; oogenesis; cytoplasmic dynein complex; regulation of dendrite morphogenesis; regulation of centrosome cycle
ACSNU01363T0	cellular nitrogen compound metabolic process; ornithine catabolic process; zinc ion binding; response to water deprivation; response to flooding; defense response to bacterium, incompatible interaction; mitochondrial matrix; arginine catabolic process to glutamate; response to jasmonic acid stimulus; L-proline biosynthetic process; N2-acetyl-L-ornithine:2-oxoglutarate 5-aminotransferase activity;…
ACSNU01364T0	fatty acid beta-oxidation; cellular nitrogen compound metabolic process; ornithine catabolic process; zinc ion binding; response to water deprivation; response to flooding; organ senescence; defense response to bacterium, incompatible interaction; mitochondrial matrix; arginine catabolic process to glutamate; response to jasmonic acid stimulus; L-proline biosynthetic process; N2-acetyl-L-ornithin…
ACSNU01367T0	binding; ligase activity; cytoplasmic part; tRNA aminoacylation for protein translation
ACSNU01368T0	nucleolus; reproduction; cellular process
ACSNU01369T0	cell surface; response to glucagon stimulus; caveola; endomembrane system; cholesterol transport; response to hypoxia; cellular lipid metabolic process; small molecule metabolic process; aging; recycling endosome membrane; endocytosis; neuron projection morphogenesis; protein binding; regulation of cellular process; regulation of biological quality; response to estradiol stimulus; low-density lip…
ACSNU01370T0	system development; histone H4 acetylation; protein binding; MLL1/2 complex; H4 histone acetyltransferase activity; histone acetyltransferase complex; cytoplasm; lipid storage; catalytic step 2 spliceosome; regulation of cellular process; mRNA splicing, via spliceosome; histone lysine methylation
ACSNU01371T0	ubiquitin-specific protease activity; protein deubiquitination; central nervous system morphogenesis
ACSNU01372T0	aorta morphogenesis; neuron projection morphogenesis; positive regulation of growth rate; receptor-mediated endocytosis; positive regulation of multicellular organism growth; ecdysis, collagen and cuticulin-based cuticle; positive regulation of locomotion; aging; negative regulation of platelet-derived growth factor receptor-beta signaling pathway; cell proliferation; cholesterol metabolic proces…
ACSNU01373T0	binding; biosynthetic process; biological regulation
ACSNU01374T0	cilium axoneme; negative regulation of catalytic activity; axonemal dynein complex; regulation of cell proliferation; engulfment of apoptotic cell; pronuclear migration; positive regulation of growth rate; receptor-mediated endocytosis; neurotrophin TRK receptor signaling pathway; regulation of cellular metabolic process; locomotion; apoptotic process; microtubule; microtubule motor activity; nit…
ACSNU01376T0	cytosol; cytoplasmic exosome (RNase complex); positive regulation of mRNA catabolic process; GTP catabolic process; GTPase activity; GTP binding
ACSNU01377T0	spermatogenesis; mycelium development; structural constituent of ribosome; hydrolase activity; cytosolic large ribosomal subunit; nucleus; translation; endoplasmic reticulum
ACSNU01378T0	negative regulation of cAMP-mediated signaling; protein polyubiquitination; endosome to lysosome transport; protein monoubiquitination; early endosome; ubiquitin-protein ligase activity; protein binding; negative regulation of G-protein coupled receptor protein signaling pathway; nucleus; plasma membrane
ACSNU01379T0	intracellular membrane-bounded organelle; cytoplasmic part
ACSNU01380T0	nuclear matrix; RNA binding; spliceosomal complex; nucleolus; RNA splicing; RNA polymerase core enzyme binding; nucleotide binding; protein domain specific binding; mRNA processing; transcription from RNA polymerase II promoter
ACSNU01381T0	mitotic spindle assembly checkpoint; negative regulation of apoptotic process; nucleus
ACSNU01383T0	nuclear envelope organization; prenylated protein catabolic process; CAAX-box protein processing; metalloendopeptidase activity; vacuole; membrane; endoplasmic reticulum
ACSNU01384T0	protein binding; multicellular organismal development; protein import into peroxisome matrix, docking; spermatocyte division; fatty acid metabolic process; anatomical structure development; integral to peroxisomal membrane
ACSNU01385T0	proton-transporting ATPase activity, rotational mechanism; transferrin transport; notochord cell vacuolation; protein binding; phagosome maturation; insulin receptor signaling pathway; cellular iron ion homeostasis; hydrogen-exporting ATPase activity, phosphorylative mechanism; positive regulation of growth rate; receptor-mediated endocytosis; ATP hydrolysis coupled proton transport; microvillus;…
ACSNU01386T0	COP9 signalosome; protein binding
ACSNU01387T0	transcription initiation from RNA polymerase II promoter; RNA polymerase II repressing transcription factor binding; regulation of transcription, DNA-dependent; cytoplasm; protein heterodimerization activity; transcription coactivator activity; TBP-class protein binding; DNA binding; transcription factor TFIIA complex; viral process; transcription elongation from RNA polymerase II promoter
ACSNU01388T0	RNA binding; determination of adult lifespan; mitochondrion; neurogenesis; growth; nematode larval development; adenylyltransferase activity; tRNA 3'-end processing; receptor-mediated endocytosis
ACSNU01389T0	single-organism cellular process; RNA polymerase binding; regulation of alternative mRNA splicing, via spliceosome; protein domain specific binding; catalytic activity; nucleus; transcription from RNA polymerase II promoter
ACSNU01390T0	2-oxoglutarate metabolic process; mitochondrion; tryptophan catabolic process to kynurenine; single-organism biosynthetic process; kynurenine-oxoglutarate transaminase activity; glutamate metabolic process; lysine catabolic process; 2-aminoadipate transaminase activity; protein homodimerization activity; pyridoxal phosphate binding
ACSNU01392T0	nuclear-transcribed mRNA catabolic process, nonsense-mediated decay; translational termination; translational initiation; mitotic spindle elongation; protein binding; membrane; cytokinesis by cell plate formation; growth; RNA methylation; plant-type cell wall organization; translational elongation; chloroplast; cell wall; gonad development; Golgi apparatus; nucleolus; negative regulation of RNA s…
ACSNU01396T0	translational initiation; macromolecular complex; neurogenesis; cytoplasmic part
ACSNU01398T0	response to stimulus; endochitinase activity; chitin catabolic process; single-organism process; extracellular space; chitin binding
ACSNU01399T0	binding; ecdysteroid biosynthetic process; metamorphosis; instar larval development; multicellular organism growth; chloroplast; catalytic activity
ACSNU01400T0	nucleoplasm; positive regulation of gene expression; protein binding; response to DNA damage stimulus; negative regulation of gene expression; regulation of transcription, DNA-dependent; anatomical structure development; DNA binding; G1/S transition of mitotic cell cycle; single-organism developmental process; negative regulation of cellular process
ACSNU01402T0	nucleoside-triphosphatase activity; tRNA processing; intracellular part
ACSNU01403T0	nucleolus; mitochondrial inner membrane; L-glutamate transport; L-glutamate transmembrane transporter activity
ACSNU01404T0	cytoplasm; cell surface; tight junction; single-organism cellular process; response to organic substance; protein C-terminus binding
ACSNU01407T0	single-organism cellular process; response to stimulus; organ morphogenesis; negative regulation of cellular process; embryonic morphogenesis
ACSNU01408T0	regulation of oskar mRNA translation; negative regulation of transposition, DNA-mediated; euchromatin; P granule; polytene chromosome; chromocenter; piRNA metabolic process; mRNA binding; nucleoplasm; dorsal appendage formation; polysome; regulation of pole plasm oskar mRNA localization; piRNA binding; single-stranded RNA binding; precatalytic spliceosome; Yb body; heterochromatin organization in…
ACSNU01409T0	endopeptidase activity; single-organism cellular process; reproduction; proteasomal ubiquitin-dependent protein catabolic process; growth; post-embryonic development; cytosol; proteasome regulatory particle, lid subcomplex; embryo development; regulation of biological process; cellular component organization; plasmodesma; plasma membrane
ACSNU01411T0	pollen tube development; primary metabolic process; mitochondrion; embryo sac development; macromolecule metabolic process; cellular nitrogen compound metabolic process; ribonuclease activity; nucleus
ACSNU01412T0	cytoplasm; uroporphyrinogen decarboxylase activity; heme biosynthetic process; mycelium development
ACSNU01414T0	acrosomal vesicle; cortical cytoskeleton; wing disc development; regulation of cell morphogenesis; lamellipodium; membrane; regulation of protein kinase C signaling cascade; pronuclear migration; positive regulation of growth rate; WASH complex; muscle fiber development; neuron projection development; cytosol; cytoplasmic transport, nurse cell to oocyte; embryo development ending in birth or egg …
ACSNU01415T0	1-acylglycerol-3-phosphate O-acyltransferase activity; triglyceride biosynthetic process; phosphatidic acid biosynthetic process; small molecule metabolic process; endoplasmic reticulum membrane; plasma membrane
ACSNU01417T0	protein binding; positive regulation of collateral sprouting; intracellular membrane-bounded organelle; vesicle; cytoplasmic part
ACSNU01419T0	transport; protein domain specific binding; cerebellum development; macromolecule metabolic process; endosome membrane; cytokinesis
ACSNU01421T0	protein phosphatase 1 binding; generation of precursor metabolites and energy; protein phosphatase inhibitor activity; negative regulation of protein dephosphorylation; protein phosphatase type 1 complex; embryo development ending in birth or egg hatching
ACSNU01422T0	positive regulation of apoptotic process; transforming growth factor beta receptor signaling pathway; activation of JNKK activity; positive regulation of interleukin-2 production; activation of NF-kappaB-inducing kinase activity; positive regulation of I-kappaB kinase/NF-kappaB cascade; positive regulation of T cell cytokine production; toll-like receptor 3 signaling pathway; neural tube formatio…
ACSNU01423T0	amino acid transport
ACSNU01425T0	integral to membrane; negative regulation of ion transport; membrane depolarization; transepithelial chloride transport; visual perception; cilium; basolateral plasma membrane; chloride channel activity; ion transmembrane transport
ACSNU01426T0	mitotic cell cycle; phosphoprotein phosphatase activity; signal transducer activity; protein heterooligomerization; cellular macromolecule metabolic process; neuron projection; Golgi apparatus; positive regulation of I-kappaB kinase/NF-kappaB cascade; neuronal cell body; identical protein binding; primary metabolic process; dephosphorylation; nucleus
ACSNU01427T0	cilium axoneme; regulation of DNA binding; negative regulation of transcription from RNA polymerase II promoter; intraflagellar transport particle B; receptor binding; pronephros development; intraflagellar transport; lipid homeostasis; protein complex assembly; nonmotile primary cilium assembly; negative regulation of tyrosine phosphorylation of Stat6 protein; dauer entry; hyperosmotic response;…
ACSNU01428T0	sequence-specific DNA binding transcription factor activity; thyroid gland development; response to water stimulus; neural tube closure; positive regulation of metanephric DCT cell differentiation; lysosome; protein kinase B signaling cascade; cerebellum formation; mesodermal cell fate specification; otic placode formation; cell fate determination; positive regulation of optic nerve formation; pr…
ACSNU01430T0	vacuolar membrane; response to misfolded protein; determination of adult lifespan; ribonuclease activity; photorespiration; gluconeogenesis; reproduction; fatty acid beta-oxidation; protein binding; proteasomal ubiquitin-dependent protein catabolic process; growth; cytosolic ribosome; response to salt stress; locomotion; threonine-type endopeptidase activity; cullin deneddylation; extracellular r…
ACSNU01432T0	axon extension; regulation of gene expression; frizzled binding; apoptotic process; Wnt receptor signaling pathway; embryonic placenta morphogenesis; collecting duct development; open tracheal system development; response to glucocorticoid stimulus; homeostatic process; endoplasmic reticulum lumen; extracellular space; regulation of cell projection size; stem cell proliferation; morphogenesis of …
ACSNU01433T0	protein complex; centrosome; membrane; mitochondrion
ACSNU01434T0	mitochondrion
ACSNU01435T0	protein binding; multicellular organismal development; intracellular membrane-bounded organelle; cellular protein metabolic process; anion binding; response to heat; cellular response to stress; cytoplasmic part
ACSNU01436T0	GTP binding; protein homodimerization activity; endoplasmic reticulum membrane fusion; arginine-tRNA ligase activity; endoplasmic reticulum organization; intrinsic to endoplasmic reticulum membrane; protein homooligomerization; regulation of synaptic growth at neuromuscular junction; axonogenesis; arginyl-tRNA aminoacylation; cell projection; integral to membrane; regulation of microtubule depoly…
ACSNU01438T0	nucleic acid binding; nucleus
ACSNU01440T0	cysteine-type endopeptidase activity; C-terminal protein lipidation; protein folding; protein binding; sterol biosynthetic process; sphingoid biosynthetic process; protein disulfide isomerase activity; protein localization to cell surface; attachment of GPI anchor to protein; proteolysis; GPI-anchor transamidase complex; GPI-anchor transamidase activity; GPI anchor binding; detection of mechanica…
ACSNU01441T0	microtubule associated complex; SNARE complex; receptor-mediated endocytosis; border follicle cell migration
ACSNU01442T0	microtubule associated complex; SNARE complex; receptor-mediated endocytosis; border follicle cell migration
ACSNU01444T0	lipid biosynthetic process; oxidoreductase activity, acting on the aldehyde or oxo group of donors, NAD or NADP as acceptor; phosphorus metabolic process; organelle membrane; cellular lipid metabolic process; peroxisomal part; small molecule metabolic process
ACSNU01447T0	L-methionine salvage from methylthioadenosine; cytosol; acireductone synthase activity; polyamine metabolic process; chloroplast
ACSNU01449T0	mitotic cell cycle; centrosome organization; spindle organization; cytoskeletal part; meiotic cell cycle; microtubule cytoskeleton
ACSNU01450T0	endoplasmic reticulum tubular network organization; regulation of ER to Golgi vesicle-mediated transport; protein binding; endoplasmic reticulum
ACSNU01452T0	mRNA cleavage; neurogenesis; mRNA polyadenylation; snRNA 3'-end processing; integrator complex; cytoplasm; hydrolase activity; mRNA cleavage and polyadenylation specificity factor complex
ACSNU01453T0	single-organism cellular process; protein binding; cytoskeletal part; single-multicellular organism process; anatomical structure development; protein complex; single-organism developmental process; cytoplasmic part
ACSNU01455T0	cellular localization; vitamin A transport; neuromuscular junction; associative learning; neuromuscular synaptic transmission; plasma membrane; neuroligin family protein binding; regulation of cellular process; cellular membrane organization; apolipoprotein binding; synaptic growth at neuromuscular junction
ACSNU01459T0	system development; cell development; cellular component organization; intracellular non-membrane-bounded organelle; binding
ACSNU01460T0	protein N-linked glycosylation via asparagine; post-translational protein modification; dolichol-linked oligosaccharide biosynthetic process; endoplasmic reticulum membrane; alpha-1,6-mannosyltransferase activity
ACSNU01461T0	multi-organism process; polytene chromosome; axon target recognition; histone H3 acetylation; SAGA complex; positive regulation of histone acetylation; protein binding; response to chemical stimulus; wing disc pattern formation; cell adhesion; chromatin remodeling; regulation of transcription, DNA-dependent
ACSNU01463T0	negative regulation of smoothened signaling pathway; embryonic limb morphogenesis; patched binding; spinal cord motor neuron differentiation; mammary gland epithelial cell differentiation; response to chlorate; neural tube closure; regulation of mitotic cell cycle; caveola; negative regulation of epithelial cell proliferation; heparin binding; postsynaptic density; positive regulation of choleste…
ACSNU01465T0	cellular protein localization; cytoplasmic part
ACSNU01466T0	intracellular membrane-bounded organelle; protein secretion; neuron projection morphogenesis; intracellular organelle part; membrane part; cytoplasmic part
ACSNU01467T0	regulation of biological process; single-organism cellular process; anatomical structure development; single-organism developmental process; locomotion; single-multicellular organism process
ACSNU01468T0	intracellular membrane-bounded organelle; DNA metabolic process; response to DNA damage stimulus
ACSNU01469T0	cardiac chamber morphogenesis; oxygen homeostasis; iron ion binding; peptidyl-proline hydroxylation to 4-hydroxy-L-proline; regulation of angiogenesis; protein localization; protein hydroxylation; cytosol; nucleoplasm; negative regulation of sequence-specific DNA binding transcription factor activity; negative regulation of cAMP catabolic process; regulation of transcription from RNA polymerase I…
ACSNU01470T0	axonemal microtubule; cilium basal body; tubulin-glycine ligase activity; transporter activity; determination of left/right symmetry; cilium assembly; intraflagellar transport; protein polyglutamylation
ACSNU01471T0	tetrahydrofolate metabolic process; cytosol; oxidation-reduction process; mitochondrion; methylenetetrahydrofolate dehydrogenase (NADP+) activity; nucleotide metabolic process; folic acid-containing compound biosynthetic process; methenyltetrahydrofolate cyclohydrolase activity; one-carbon metabolic process; ATP binding; formate-tetrahydrofolate ligase activity; lipid particle; methylenetetrahydr…
ACSNU01476T0	embryonic retina morphogenesis in camera-type eye; ventricular cardiac myofibril assembly; regulation of transcription involved in lymphatic endothelial cell fate commitment; pancreas development; cerebellar granule cell differentiation; positive regulation of cyclin-dependent protein kinase activity; otic placode formation; cell fate determination; positive regulation of endothelial cell migrati…
ACSNU01477T0	female somatic sex determination; protein homodimerization activity; ovarian follicle development; single organism signaling; regulation of imaginal disc growth; male courtship behavior, veined wing generated song production; imaginal disc-derived female genitalia development; RNA polymerase II core promoter proximal region sequence-specific DNA binding transcription factor activity involved in p…
ACSNU01478T0	RNA polymerase II transcription corepressor activity; actin filament binding; centrosome; centrosome organization; negative regulation of transcription from RNA polymerase II promoter; beta-tubulin binding; gamma-tubulin complex; chromatin binding; nucleus
ACSNU01479T0	carboxylesterase activity; synaptic vesicle membrane; protein homodimerization activity; chorion; leg disc proximal/distal pattern formation; glutamate decarboxylation to succinate; gonad development; synaptic transmission; retinal ganglion cell axon guidance; taurine biosynthetic process; axon target recognition; small ribosomal subunit; negative regulation of dendrite morphogenesis; homophilic …
ACSNU01480T0	fatty acid elongation; very long-chain fatty acid biosynthetic process; membrane; endoplasmic reticulum
ACSNU01481T0	single-organism developmental process; cell differentiation; organ development
ACSNU01483T0	anatomical structure morphogenesis; tissue development; cell part; organ development; membrane part; cell differentiation; single-organism developmental process; nervous system development
ACSNU01484T0	binding; intracellular membrane-bounded organelle; testosterone 6-beta-hydroxylase activity; defense response to bacterium; single-organism developmental process; organ development; response to insecticide; response to caffeine; thermosensory behavior; testosterone 16-alpha-hydroxylase activity; membrane
ACSNU01488T0	endoplasmic reticulum-Golgi intermediate compartment; Golgi organization; intracellular protein transport
ACSNU01491T0	DNA duplex unwinding; regulation of cell proliferation; oviposition; protein binding; membrane; embryo development ending in seed dormancy; growth; ATP-dependent 3'-5' DNA helicase activity; regulation of chromosome organization; gonad development; Golgi apparatus; nucleolus; cytosol; nucleic acid binding; catalytic step 2 spliceosome; DNA dealkylation involved in DNA repair; embryo development e…
ACSNU01492T0	binding; DNA metabolic process; response to stress
ACSNU01495T0	tyramine receptor activity; regulation of system process; sensory perception of smell; response to abiotic stimulus; negative regulation of biological process; octopamine receptor activity; tyramine signaling pathway; cellular response to amine stimulus; intracellular protein kinase cascade; response to organic cyclic compound; regulation of adenylate cyclase activity involved in G-protein couple…
ACSNU01496T0	behavioral response to cocaine; short-term memory; SH3 domain binding; regulation of inhibitory postsynaptic membrane potential; behavioral fear response; dopamine binding; olfactory learning; adenylate cyclase-inhibiting dopamine receptor signaling pathway; positive regulation of sodium:hydrogen antiporter activity; regulation of dopamine metabolic process; retina development in camera-type eye;…
ACSNU01497T0	positive regulation of neurotransmitter secretion; exocytosis; protein binding; presynaptic active zone; positive regulation of synaptic vesicle clustering
ACSNU01499T0	regulation of translation; rRNA processing; rRNA (adenine) methyltransferase activity; mitochondrial matrix; transcription, DNA-dependent
ACSNU01500T0	intracellular part
ACSNU01501T0	apoptotic process; nematode larval development; protein N-terminus binding; DNA-dependent transcription, initiation; PML body; eukaryotic 43S preinitiation complex; translation initiation factor activity; flower development; cytosol; seed development; regulation of cell cycle; response to salt stress; posttranscriptional gene silencing by RNA; production of small RNA involved in gene silencing by…
ACSNU01502T0	heterocyclic compound binding; nucleoside-triphosphatase activity; spermatogenesis; regulation of gene expression; ion binding; RNA metabolic process; transmembrane receptor protein tyrosine kinase signaling pathway; germ cell development; organic cyclic compound binding; cytoplasmic part
ACSNU01504T0	intracellular membrane-bounded organelle; ribonucleoprotein granule; pole plasm; embryo development; germ cell development; binding; cytoplasmic part
ACSNU01505T0	cellular response to drug; 2-polyprenyl-6-methoxy-1,4-benzoquinone methyltransferase activity; ubiquinone biosynthetic process; determination of adult lifespan; mitochondrion
ACSNU01506T0	Wnt receptor signaling pathway; binding; ligase activity; protein ubiquitination; cytoplasm
ACSNU01508T0	positive regulation of apoptotic process; neurotrophin TRK receptor signaling pathway; negative regulation of ubiquitin-protein ligase activity involved in mitotic cell cycle; cell morphogenesis; protein tag; positive regulation of I-kappaB kinase/NF-kappaB cascade; antigen processing and presentation of exogenous peptide antigen via MHC class I, TAP-dependent; DNA repair; toll-like receptor 3 si…
ACSNU01510T0	positive regulation of apoptotic process; neurotrophin TRK receptor signaling pathway; negative regulation of ubiquitin-protein ligase activity involved in mitotic cell cycle; cell morphogenesis; protein tag; positive regulation of I-kappaB kinase/NF-kappaB cascade; antigen processing and presentation of exogenous peptide antigen via MHC class I, TAP-dependent; DNA repair; toll-like receptor 3 si…
ACSNU01511T0	single-organism process; transport
ACSNU01512T0	AT DNA binding; wing cell fate specification; euchromatin; chromatin assembly; cellular response to ecdysone; genital disc anterior/posterior pattern formation; early endosome; locomotion involved in locomotory behavior; polytene chromosome; larval central nervous system remodeling; anterior head segmentation; negative regulation of DNA endoreduplication; heart formation; female gonad development…
ACSNU01515T0	multicellular organism reproduction; lipid metabolic process; lipase activity; neurogenesis; extracellular space
ACSNU01516T0	axon guidance; protein binding; blood vessel development; gonad development; morphogenesis of a branching epithelium; digestive tract mesoderm development; embryo development; laminin complex; tube development; regulation of cellular process; imaginal disc-derived wing morphogenesis; cell migration
ACSNU01518T0	axonogenesis; cellular component movement; locomotion; response to stimulus; organ development; basal lamina
ACSNU01519T0	microtubule binding; protein complex; microtubule cytoskeleton; microtubule cytoskeleton organization; regulation of cellular component organization; protein complex subunit organization; regulation of cellular process; cytoskeletal part
ACSNU01521T0	immune response; nephrogenic mesenchyme morphogenesis; positive regulation of synaptic growth at neuromuscular junction; response to activity; growth factor activity; actin filament organization; positive regulation of aldosterone secretion; imaginal disc-derived wing vein specification; transforming growth factor beta receptor binding; BMP receptor binding; response to glucocorticoid stimulus; n…
ACSNU01522T0	positive regulation of synaptic growth at neuromuscular junction; negative regulation of molecular function; negative regulation of macromolecule metabolic process; actin filament organization; positive regulation of protein phosphorylation; imaginal disc-derived wing vein specification; negative regulation of phosphorylation; embryo development ending in birth or egg hatching; regulation of neur…
ACSNU01523T0	mitotic spindle organization; mRNA splicing, via spliceosome; precatalytic spliceosome; catalytic step 2 spliceosome
ACSNU01524T0	blood coagulation; protein binding; cytosol
ACSNU01525T0	apoplast; regulation of cell shape; transmembrane receptor protein serine/threonine kinase signaling pathway; cell adhesion; cytosol; MAPK cascade; regulation of defense response to virus; dephosphorylation; nucleus; protein serine/threonine phosphatase activity
ACSNU01526T0	cysteine-type peptidase activity; endopeptidase activity; autophagic vacuole assembly; proteolysis; protein binding; positive regulation of autophagy; cytoplasm
ACSNU01527T0	regulation of synapse structure and activity; high affinity inorganic phosphate:sodium symporter activity; neurotransmitter transport; synaptic vesicle membrane; lysosome; L-glutamate transport; sialic acid transport; amino acid transmembrane transport; L-glutamate transmembrane transporter activity; early endosome; sialic acid transmembrane transporter activity; regulation of neurotransmitter le…
ACSNU01528T0	single-organism cellular process; regulation of cellular process
ACSNU01529T0	small nuclear ribonucleoprotein complex; cytosol; RNA binding; spliceosomal complex; cytoplasmic mRNA processing body; growth; mRNA splicing, via spliceosome; cytoplasmic mRNA processing body assembly; nematode larval development; protein binding; histone mRNA catabolic process; embryo development ending in birth or egg hatching; exonucleolytic nuclear-transcribed mRNA catabolic process involved …
ACSNU01530T0	binding; microtubule cytoskeleton; cytoskeletal part
ACSNU01531T0	response to wounding; cytoplasm
ACSNU01532T0	vesicle-mediated transport; regulation of epidermis development; single-organism cellular process; cellular membrane organization; single-organism transport; cytoplasmic membrane-bounded vesicle; protein binding
ACSNU01533T0	filamentous growth; pyrimidine ribonucleotide biosynthetic process; positive regulation of growth rate; positive regulation of multicellular organism growth; RNA methylation; cell wall; cytosol; box C/D snoRNP complex; maturation of SSU-rRNA; embryo development ending in birth or egg hatching; rRNA modification; nematode larval development; snoRNA binding; pre-snoRNP complex; plasmodesma; small-s…
ACSNU01534T0	protein binding; regulation of chromosome segregation; negative regulation of ubiquitin-protein ligase activity involved in mitotic cell cycle; attachment of spindle microtubules to kinetochore; phragmoplast; cell division; nucleolus; cytosol; meiotic spindle assembly checkpoint; kinetochore; embryo development ending in birth or egg hatching; anaphase-promoting complex-dependent proteasomal ubiq…
ACSNU01535T0	positive regulation of growth rate; AMP transmembrane transporter activity; ADP transmembrane transporter activity; coenzyme A transmembrane transport; integral to membrane; mitochondrial inner membrane; adenosine-diphosphatase activity; ATP transport; ADP transport; coenzyme A transmembrane transporter activity; ATP transmembrane transporter activity; AMP transport; embryo development ending in …
ACSNU01536T0	neuropeptide hormone activity; positive regulation of heart contraction; extracellular region
ACSNU01538T0	ER-associated protein catabolic process; integral to endoplasmic reticulum membrane; endoplasmic reticulum lumen; glycoprotein catabolic process; mannosyl-oligosaccharide 1,2-alpha-mannosidase activity; protein N-linked glycosylation; glycoprotein endo-alpha-1,2-mannosidase activity; misfolded protein binding; endoplasmic reticulum unfolded protein response
ACSNU01539T0	protein complex; regulation of cell proliferation; protein methyltransferase activity; peptidyl-glutamine methylation; protein binding; regulation of cell cycle; organ growth; cytosol
ACSNU01540T0	neuron projection; extrinsic apoptotic signaling pathway in absence of ligand; protein stabilization; cytosol; cellular response to mechanical stimulus; brain development; spinal cord development; negative regulation of striated muscle cell apoptotic process; Z disc; protein complex binding; extrinsic apoptotic signaling pathway via death domain receptors; plasma membrane
ACSNU01541T0	single-organism cellular process; cell periphery
ACSNU01542T0	filamentous growth of a population of unicellular organisms in response to starvation; positive regulation of apoptotic process; cAMP-mediated signaling; GTP binding; positive regulation of phenotypic switching; spliceosomal complex; fungal-type cell wall organization; cellular response to farnesol; pathogenesis; positive regulation of filamentous growth of a population of unicellular organisms i…
ACSNU01544T0	rRNA metabolic process; exosome (RNase complex); exoribonuclease activity; cellular component organization or biogenesis; nucleus; ncRNA processing
ACSNU01545T0	mitochondrion; nucleic acid metabolic process; oligonucleotidase activity; 3'-5'-exoribonuclease activity; nucleus
ACSNU01547T0	system development; nuclear lumen; cell differentiation; biological regulation
ACSNU01548T0	metamorphosis; response to bacterium; extracellular region; response to virus
ACSNU01549T0	smoothened signaling pathway; protein phosphorylation; precatalytic spliceosome; mRNA splicing, via spliceosome; ATP binding; cyclin-dependent protein serine/threonine kinase activity; catalytic step 2 spliceosome
ACSNU01550T0	multicellular organismal development; circadian sleep/wake cycle, non-REM sleep; serotonin metabolic process; sensory perception of temperature stimulus; regulation of synaptic vesicle endocytosis; multicellular organismal iron ion homeostasis; long-term memory; cytoplasm; anatomical structure development; positive regulation of circadian sleep/wake cycle, sleep; meiosis; adult locomotory behavior
ACSNU01552T0	neurogenesis; regulation of anoikis; receptor binding; regulation of receptor biosynthetic process; perinuclear region of cytoplasm; protein retention in ER lumen; membrane; endoplasmic reticulum
ACSNU01553T0	cytoplasmic part; intracellular membrane-bounded organelle
ACSNU01555T0	single-organism cellular process; cytoskeleton; protein binding; cytoplasmic part
ACSNU01557T0	root development; regulation of nucleobase-containing compound metabolic process; cell cycle process; anatomical structure morphogenesis; DNA metabolic process; cellular developmental process; regulation of macromolecule metabolic process; regulation of cellular component organization; reproductive process; cellular process involved in reproduction; response to chemical stimulus; cellular macromo…
ACSNU01558T0	vesicle-mediated transport; cytosol; determination of adult lifespan; cytoplasmic ubiquitin ligase complex; mitochondrial fragmentation involved in apoptotic process; autophagic vacuole assembly; Atg8 ligase activity; enzyme binding; single-organism transport; protein ubiquitination; intracellular transport; morphogenesis of an epithelium; protein transport; Atg12 ligase activity
ACSNU01561T0	microtubule associated complex; mitochondrion; ER membrane protein complex; embryo development
ACSNU01562T0	DNA-directed RNA polymerase activity; single-organism cellular process
ACSNU01564T0	steroid metabolic process; negative regulation of ubiquitin-protein ligase activity involved in mitotic cell cycle; ventral furrow formation; antigen processing and presentation of exogenous peptide antigen via MHC class I, TAP-dependent; proteasome core complex, alpha-subunit complex; DNA damage response, signal transduction by p53 class mediator resulting in cell cycle arrest; cytosol; lipopoly…
ACSNU01565T0	inflammatory response; establishment of localization; jasmonic acid biosynthetic process; plant-type cell wall modification; leaf morphogenesis; triglyceride lipase activity; neural tube closure; microtubule-based process; phospholipase activity; organelle organization; cysteine biosynthetic process; lipoate synthase activity; protein complex; cell cycle process; circadian regulation of gene expr…
ACSNU01566T0	spermatid nucleus elongation; gene expression; negative regulation of ubiquitin-protein ligase activity involved in mitotic cell cycle; ventral furrow formation; antigen processing and presentation of exogenous peptide antigen via MHC class I, TAP-dependent; proteasome core complex, alpha-subunit complex; DNA damage response, signal transduction by p53 class mediator resulting in cell cycle arres…
ACSNU01567T0	mitotic spindle elongation; centrosome duplication; structural constituent of ribosome; cytosolic large ribosomal subunit; translation
ACSNU01568T0	ubiquitin-dependent protein catabolic process; ubiquitin thiolesterase activity; cysteine-type endopeptidase activity; ubiquitin-specific protease activity; regulation of synaptic transmission, GABAergic; protein deubiquitination; behavioral fear response
ACSNU01570T0	Golgi to plasma membrane transport; plasma membrane; protein binding; Golgi-associated vesicle
ACSNU01572T0	establishment of localization; nuclear lumen; cytoskeleton organization; cytoskeletal part; regulation of cellular macromolecule biosynthetic process; signal transduction; regulation of cellular component organization; cell projection; plasma membrane; membrane part; regulation of primary metabolic process; cell-substrate adhesion; cytoskeletal protein binding; neuron part; positive regulation of…
ACSNU01573T0	negative regulation of smooth muscle cell proliferation; protein kinase activity; negative regulation of lipopolysaccharide-mediated signaling pathway; regulation of MAP kinase activity; positive regulation of molecular function; ubiquitin protein ligase binding; transcription factor binding; negative regulation of sequence-specific DNA binding transcription factor activity; JNK cascade; negative…
ACSNU01574T0	multicellular organismal development; RNA methylation; cytoplasm; O-methyltransferase activity; miRNA metabolic process; negative regulation of pre-miRNA processing; RNA methyltransferase activity
ACSNU01575T0	transmembrane transport; integral to membrane
ACSNU01576T0	protein binding; ATP-dependent helicase activity; cell division; nucleolus; primitive hemopoiesis; nucleic acid binding; catalytic step 2 spliceosome; mRNA splicing, via endonucleolytic cleavage and ligation
ACSNU01577T0	thigmotaxis; transport; neuron cell-cell adhesion; protein binding; jump response; inhibitory synapse; social behavior; positive regulation of inhibitory postsynaptic membrane potential; cytoplasm; cell surface; terminal button organization; presynaptic membrane assembly; regulation of synaptic transmission; positive regulation of synapse assembly; integral to plasma membrane
ACSNU01578T0	single-organism transport
ACSNU01579T0	single-organism process; response to stress
ACSNU01580T0	autophagic vacuole; protein binding; regulation of autophagic vacuole maturation; positive regulation of Rab GTPase activity; Rab GTPase activator activity
ACSNU01581T0	single-organism process; membrane; mitochondrion
ACSNU01584T0	binding; intracellular membrane-bounded organelle; reproduction; embryo development ending in birth or egg hatching
ACSNU01585T0	heterocyclic compound binding; DNA synthesis involved in DNA repair; nucleolus; regulation of DNA-dependent DNA replication initiation; identical protein binding; perinuclear region of cytoplasm; organic cyclic compound binding; ATPase activity; ATP catabolic process; mitochondrion
ACSNU01586T0	sarcoplasmic reticulum; acrosomal vesicle; transferase activity, transferring glycosyl groups; extracellular matrix organization; membrane
ACSNU01587T0	multicellular organismal development; cellular process
ACSNU01589T0	anatomical structure development; identical protein binding; single-organism developmental process; multicellular organismal development; cytoplasm
ACSNU01590T0	cytoskeletal protein binding; transport; Z disc; cardiac muscle thin filament assembly; stress fiber
ACSNU01591T0	3-hydroxyisobutyrate dehydrogenase activity; oxidation-reduction process; cellular nitrogen compound metabolic process; valine catabolic process; mitochondrial matrix; coenzyme binding; lipid particle
ACSNU01592T0	single-organism cellular process; membrane; single-multicellular organism process; cell part; localization; biological regulation
ACSNU01595T0	positive regulation of transcription from RNA polymerase II promoter; nervous system development; transcription factor binding
ACSNU01597T0	canonical Wnt receptor signaling pathway; negative regulation of transforming growth factor beta receptor signaling pathway; macropinocytic cup; retrograde transport, endosome to Golgi; extrinsic to endosome membrane; phosphatidylinositol binding; pinocytosis; extrinsic to internal side of plasma membrane; positive regulation of Wnt protein secretion; negative regulation of transcription, DNA-dep…
ACSNU01598T0	sarcoplasmic reticulum; positive regulation of growth rate; microtubule associated complex; mitochondrion; apoptotic process; reproduction; ER membrane protein complex; protein binding; positive regulation of locomotion; receptor-mediated endocytosis; Golgi apparatus
ACSNU01599T0	tRNA processing
ACSNU01600T0	protein binding; signal transduction; catalytic activity
ACSNU01602T0	cytosol; positive regulation of growth rate; determination of adult lifespan; protein phosphatase 1 binding; regulation of filopodium assembly; imaginal disc-derived wing morphogenesis; hermaphrodite genitalia development; body morphogenesis; nematode larval development; myosin phosphatase regulator activity; receptor-mediated endocytosis; morphogenesis of an epithelium; embryo development ending…
ACSNU01604T0	transcription from RNA polymerase II promoter; regulation of transcription, DNA-dependent; SAGA-type complex; nuclear transcription factor complex; histone H3 acetylation; sequence-specific DNA binding transcription factor activity; DNA-directed RNA polymerase II, holoenzyme
ACSNU01605T0	intracellular membrane-bounded organelle; cytoplasmic part; membrane
ACSNU01606T0	serine-type peptidase activity; protein binding; membrane; regulation of cellular metabolic process; negative regulation of blood coagulation; defense response to fungus; defense response to bacterium; extracellular region; regulation of immune response; positive regulation of cellular process; regulation of Toll signaling pathway; regulation of defense response; melanization defense response; pr…
ACSNU01608T0	cytoskeleton; protein binding; cytoplasmic part
ACSNU01609T0	site of polarized growth; chitin-based cuticle development; reproduction; membrane; organ development; regulation of tube size, open tracheal system; transferase activity, transferring glycosyl groups; cellular developmental process; cellular component organization; sporulation; epithelial tube morphogenesis; response to stress; anatomical structure formation involved in morphogenesis; chitin bio…
ACSNU01610T0	regulation of synaptic activity; positive regulation of mRNA 3'-end processing; nematode larval development; establishment of cell polarity; oocyte anterior/posterior axis specification; axon guidance; basal plasma membrane; heart development; negative regulation of myeloid cell differentiation; imaginal disc-derived wing vein specification; glial cell development; actin cytoskeleton reorganizati…
ACSNU01611T0	response to sucrose stimulus; protein binding; negative regulation of synaptic transmission, GABAergic; learning; neurotransmitter binding; response to calcium ion; neurotransmitter transport; response to toxic substance; cytoplasm; gamma-aminobutyric acid:sodium symporter activity; cell surface; gamma-aminobutyric acid import; brain development; axon; response to drug; response to lead ion; tran…
ACSNU01612T0	translation initiation factor activity; translational initiation; cytosol; nucleolus; ribonucleoprotein complex biogenesis; positive regulation of apoptotic process; translation preinitiation complex; eukaryotic translation initiation factor 3 complex; protein binding
ACSNU01613T0	response to misfolded protein; protein heterooligomerization; photorespiration; insulin receptor signaling pathway; protein kinase activator activity; positive regulation of multicellular organism growth; positive regulation of locomotion; proteasome core complex assembly; activation of protein kinase activity; cytosol; ubiquitin-dependent protein catabolic process; cell cycle arrest; embryonic d…
ACSNU01614T0	transcription initiation from RNA polymerase II promoter; nucleoplasm; epidermis development; transforming growth factor beta receptor signaling pathway; regulation of DNA biosynthetic process; anoikis; cell proliferation; transcription factor complex; protein domain specific binding; transcription coactivator activity; DNA binding; G1/S transition of mitotic cell cycle; sequence-specific DNA bin…
ACSNU01615T0	positive regulation of Wnt receptor signaling pathway; axon guidance; chorion-containing eggshell pattern formation; histone H4-K12 acetylation; histone acetyltransferase complex; defense response to fungus; histone H3 acetylation; metal ion binding; piRNA metabolic process; heterochromatin; glial cell migration; glial cell fate determination; establishment of thoracic bristle planar orientation;…
ACSNU01616T0	positive regulation of apoptotic process; actin monomer binding; SH3 domain binding; protein C-terminus binding; DNA damage induced protein phosphorylation; signal transduction in response to DNA damage; axon guidance; positive regulation of oxidoreductase activity; cytosol; actin cytoskeleton; regulation of cell cycle; magnesium ion binding; platelet-derived growth factor receptor signaling path…
ACSNU01617T0	mitotic cell cycle; reproduction; trans-Golgi network; Golgi membrane; engulfment of apoptotic cell; phagocytic vesicle; growth; locomotion; melanosome; GTP binding; lysosome; endoplasmic reticulum membrane; GTP catabolic process; positive regulation of exocytosis; intracellular protein transport; neuronal cell body; embryo development ending in birth or egg hatching; axon; Rab protein signal tra…
ACSNU01618T0	protein binding; receptor-mediated endocytosis; phospholipid binding; apoptotic process; response to stimulus; membrane part; single-organism transport; cellular component organization; regulation of cellular process; clathrin-coated vesicle; system process
ACSNU01619T0	protein binding
ACSNU01621T0	cytoplasm
ACSNU01622T0	semaphorin-plexin signaling pathway; semaphorin receptor activity; neural tube closure; regulation of protein phosphorylation; regulation of neuron migration; neuroblast proliferation; positive regulation of axonogenesis; sympathetic nervous system development; regulation of smooth muscle cell migration; cytoplasm; regulation of axon extension involved in axon guidance; integral to plasma membran…
ACSNU01623T0	regulation of developmental growth; regulation of extent of cell growth; morphogenesis of a branching structure; organ development; axon extension; cranial nerve morphogenesis; motor neuron axon guidance; regulation of axonogenesis
ACSNU01624T0	smoothened signaling pathway; regulation of localization; growth cone; receptor binding; protein localization; response to organic cyclic compound; cholesterol transport; organ development; intracellular membrane-bounded organelle; plasma membrane part; neural tube patterning; response to lipid; positive regulation of biological process; cell differentiation; negative regulation of cellular proce…
ACSNU01625T0	catalytic activity
ACSNU01627T0	protein homodimerization activity; kainate selective glutamate receptor activity; ubiquitin protein ligase binding; glutamate receptor signaling pathway; positive regulation of neuron apoptotic process; ionotropic glutamate receptor complex; establishment of localization in cell; regulation of membrane potential; regulation of JNK cascade; dendrite cytoplasm; perikaryon; terminal bouton; ubiquiti…
ACSNU01628T0	protein homodimerization activity; kainate selective glutamate receptor activity; ubiquitin protein ligase binding; glutamate receptor signaling pathway; positive regulation of neuron apoptotic process; ionotropic glutamate receptor complex; establishment of localization in cell; neuromuscular junction; regulation of membrane potential; regulation of JNK cascade; dendrite cytoplasm; perikaryon; t…
ACSNU01630T0	protein homodimerization activity; kainate selective glutamate receptor activity; ubiquitin protein ligase binding; positive regulation of neuron apoptotic process; ionotropic glutamate receptor signaling pathway; ionotropic glutamate receptor complex; establishment of localization in cell; regulation of JNK cascade; dendrite cytoplasm; perikaryon; terminal bouton; ubiquitin conjugating enzyme bi…
ACSNU01632T0	protein homodimerization activity; kainate selective glutamate receptor activity; ubiquitin protein ligase binding; glutamate receptor signaling pathway; positive regulation of neuron apoptotic process; ionotropic glutamate receptor complex; neuromuscular junction; regulation of membrane potential; regulation of JNK cascade; dendrite cytoplasm; neuromuscular synaptic transmission; perikaryon; ter…
ACSNU01636T0	cytoplasm; intracellular membrane-bounded organelle; apoptotic process
ACSNU01637T0	cytoplasm; intracellular membrane-bounded organelle; apoptotic process
ACSNU01638T0	lateral inhibition; sensory perception of sound; locomotory behavior; NAADP-sensitive calcium-release channel activity; negative regulation of growth of symbiont in host; lysosomal membrane; late endosome membrane; positive regulation of TOR signaling cascade; autophagic vacuole fusion; transmembrane transport; plasma membrane; release of sequestered calcium ion into cytosol; auditory receptor ce…
ACSNU01639T0	phagocytosis; neuron part; microtubule cytoskeleton; nucleolus; actin binding; actin cytoskeleton organization; single-organism developmental process; nervous system development; cytoplasmic part
ACSNU01641T0	anatomical structure morphogenesis; cerebellar Purkinje cell layer development; intracellular membrane-bounded organelle; metallocarboxypeptidase activity; C-terminal protein deglutamylation; eye development; neurological system process; protein side chain deglutamylation; tubulin binding; cytoplasmic part; neuron differentiation
ACSNU01643T0	transmembrane transport; response to hypoxia; hydrogen ion transmembrane transporter activity; fatty acid metabolic process; mitochondrial inner membrane; response to cold; response to nutrient; oxidative phosphorylation uncoupler activity; response to activity; response to glucocorticoid stimulus; respiratory electron transport chain; response to superoxide; response to insulin stimulus; cellula…
ACSNU01644T0	transferase activity, transferring glycosyl groups
ACSNU01645T0	cell part; transferase activity, transferring glycosyl groups
ACSNU01646T0	axon midline choice point recognition; flight behavior; neuron projection; lateral inhibition; dendrite self-avoidance; membrane; cell-cell adhesion; organ development; regulation of tube architecture, open tracheal system; identical protein binding; larval behavior; synaptic target recognition; regulation of dendrite morphogenesis; axonal defasciculation
ACSNU01648T0	signal transducer activity; phagocytosis; negative regulation of transcription from RNA polymerase II promoter; transcription corepressor activity; oviposition; positive regulation of growth rate; repressor ecdysone receptor complex; COP9 signalosome; cell proliferation; protein stabilization; cullin deneddylation; photomorphogenesis; cytosol; skeletal muscle cell differentiation; embryo developm…
ACSNU01650T0	nucleotide-excision repair, DNA damage removal; determination of adult lifespan; response to UV-C; reproduction; vulval development; protein domain specific binding; protein homodimerization activity; nucleoplasm; embryo development ending in birth or egg hatching
ACSNU01651T0	triterpenoid biosynthetic process; regulation of MAPK cascade; peroxisomal membrane; NADPH binding; muscle organ development; plasma membrane; protein tetramerization; cholesterol biosynthetic process; protein binding; heart morphogenesis; negative regulation of cellular process; positive regulation of cellular process; cellular response to drug; nucleus; hydroxymethylglutaryl-CoA reductase activ…
ACSNU01652T0	translation; membrane part; SRP-dependent cotranslational protein targeting to membrane; endoplasmic reticulum
ACSNU01653T0	anatomical structure development; single-organism developmental process; membrane part; multicellular organismal development; nuclear envelope
ACSNU01654T0	mitochondrion morphogenesis; heart morphogenesis; protein binding; ceramide metabolic process; lipid homeostasis; ER to Golgi ceramide transport; cell morphogenesis; cell proliferation; muscle contraction; endoplasmic reticulum membrane; phosphatidylinositol-4-phosphate binding; Golgi apparatus; endoplasmic reticulum organization; nucleolus; cytosol; ceramide transporter activity; protein phospho…
ACSNU01655T0	peptidase activity; positive regulation of growth rate; determination of adult lifespan; proteasome regulatory particle, base subcomplex; nucleolus; cytosolic proteasome complex; reproduction; identical protein binding; proteolysis; inclusion body; ATP binding; body morphogenesis; nematode larval development; positive regulation of inclusion body assembly; ATPase activity; locomotion; protein cat…
ACSNU01657T0	ribosome; mitochondrial translation
ACSNU01658T0	actin cap; nematode larval development; spindle localization; mitochondrion localization; engulfment of apoptotic cell; meiosis; cytosol; cytoplasmic transport; Fc-gamma receptor signaling pathway involved in phagocytosis; establishment or maintenance of cell polarity; positive regulation of growth rate; receptor-mediated endocytosis; cell projection; innate immune response; embryo development en…
ACSNU01659T0	central nervous system development; RNA polymerase II regulatory region sequence-specific DNA binding; cytosol; transcription factor complex; metal ion binding; pteridine biosynthetic process; RNA polymerase II distal enhancer sequence-specific DNA binding transcription factor activity; periodic partitioning by pair rule gene; regulation of nitric-oxide synthase activity; specification of segment…
ACSNU01660T0	cellular response to calcium ion; response to alkalinity; sphingosine biosynthetic process; regulation of cell death; negative regulation of cell adhesion; integral to membrane; Golgi apparatus; dihydroceramidase activity; regulation of lipid metabolic process; brain development; organelle membrane; positive regulation of cellular process; intracellular organelle part; endomembrane system; kerati…
ACSNU01661T0	primary metabolic process; cellular macromolecule metabolic process; cellular component organization; intracellular membrane-bounded organelle; protein binding; regulation of cellular process; response to chemical stimulus; single-organism cellular process; single-organism developmental process; cytoplasmic part; cellular nitrogen compound metabolic process; system development; membrane
ACSNU01663T0	2-oxoglutarate metabolic process; mitochondrion; tryptophan catabolic process to kynurenine; single-organism biosynthetic process; kynurenine-oxoglutarate transaminase activity; glutamate metabolic process; lysine catabolic process; 2-aminoadipate transaminase activity; protein homodimerization activity; pyridoxal phosphate binding
ACSNU01664T0	forebrain development; cell differentiation; camera-type eye morphogenesis
ACSNU01666T0	cytosol; mesoderm development; peroxisome; response to glucocorticoid stimulus; fatty acid beta-oxidation; ovarian follicle atresia; long-chain fatty acid-CoA ligase activity; long-chain fatty acid metabolic process; Golgi apparatus; endoplasmic reticulum
ACSNU01667T0	nucleoplasm; U12-type spliceosomal complex; positive regulation of growth rate; small nucleolar ribonucleoprotein complex; histone mRNA metabolic process; locomotion; exonucleolytic nuclear-transcribed mRNA catabolic process involved in deadenylation-dependent decay; collagen and cuticulin-based cuticle development; mRNA 3'-end processing; cytosol; protein heterodimerization activity; catalytic s…
ACSNU01668T0	nuclear lumen; intracellular non-membrane-bounded organelle; DNA damage checkpoint
ACSNU01669T0	membrane
ACSNU01671T0	reproduction; ribonucleoprotein complex binding; protein tyrosine phosphatase activity; nuclear speck; mitochondrial inner membrane presequence translocase complex; peptidyl-tyrosine dephosphorylation; embryo development ending in birth or egg hatching; mitosis; release of cytochrome c from mitochondria; mitochondrial membrane organization; protein targeting to mitochondrion; interleukin-2 recept…
ACSNU01674T0	D-aspartate import; dendritic shaft; response to wounding; dendritic spine; high-affinity glutamate transmembrane transporter activity; sodium ion transmembrane transport; presynaptic membrane; adult behavior; visual behavior; multicellular organismal aging; glutamate:sodium symporter activity; amino acid transmembrane transport; response to drug; response to amino acid stimulus; cellular respons…
ACSNU01676T0	response to stimulus; system development; binding; single-organism developmental process; cell adhesion; regulation of cellular process; proteinaceous extracellular matrix; cellular component organization
ACSNU01677T0	cytosol; acetyl-CoA C-acetyltransferase activity; fatty acid metabolic process; cellular response to nutrient; mitochondrion; nucleolus; liver development; brain development; cellular response to fatty acid; ketone body catabolic process; membrane part; energy reserve metabolic process
ACSNU01678T0	microtubule binding; skeletal muscle fiber development; regulation of microtubule-based movement; locomotion involved in locomotory behavior; apical part of cell; establishment of nucleus localization; regulation of microtubule motor activity
ACSNU01679T0	positive regulation of apoptotic process; negative regulation of neuron differentiation; actin filament-based movement; growth cone; axon guidance; positive regulation of DNA repair; protein complex; lamellipodium; negative regulation of thymidylate synthase biosynthetic process; transcription factor binding; presynaptic membrane; beta-amyloid binding; visual learning; proline-rich region binding…
ACSNU01680T0	response to chemical stimulus
ACSNU01681T0	neuron projection development; intracellular part
ACSNU01682T0	cellular process; intracellular membrane-bounded organelle; cell projection; cytoskeletal part
ACSNU01683T0	response to hypoxia; response to toxic substance; protein N-terminus binding; wing disc dorsal/ventral pattern formation; phagocytosis; post-Golgi vesicle-mediated transport; regulation of ER to Golgi vesicle-mediated transport; neurogenesis; retrograde vesicle-mediated transport, Golgi to ER; fin regeneration; cell morphogenesis; protein targeting; Golgi transport complex; organelle membrane; en…
ACSNU01684T0	negative regulation of transcription from RNA polymerase II promoter; midbrain development; protein binding; unmethylated CpG binding; embryonic camera-type eye morphogenesis; fourth ventricle development; dioxygenase activity; spermatogenesis; initiation of neural tube closure; histone demethylase activity; metal ion binding; negative regulation of neural precursor cell proliferation; lateral ve…
ACSNU01685T0	sequence-specific DNA binding transcription factor activity; oviduct epithelium development; embryonic retina morphogenesis in camera-type eye; negative regulation of transcription, DNA-dependent; hippocampus development; leg disc proximal/distal pattern formation; lateral motor column neuron migration; ectoderm formation; positive regulation of nephron tubule epithelial cell differentiation; for…
ACSNU01686T0	single-organism cellular process; membrane; mitochondrion
ACSNU01687T0	GPI anchor biosynthetic process; post-translational protein modification; N-acetylglucosaminylphosphatidylinositol deacetylase activity; endoplasmic reticulum membrane
ACSNU01688T0	centriole; syncytial blastoderm mitotic cell cycle; mitotic spindle organization; positive regulation of centriole replication; protein tyrosine kinase activity; nucleolus; trophoblast giant cell differentiation; protein phosphorylation; protein serine/threonine kinase activity; male meiosis; sperm axoneme assembly; ATP binding
ACSNU01689T0	binding; lateral inhibition; intracellular part
ACSNU01690T0	single-organism cellular process; membrane
ACSNU01691T0	single-organism cellular process; sensory perception; neuron projection; intracellular non-membrane-bounded organelle; cilium; protein binding; inner ear development; retina homeostasis; cytoplasm
ACSNU01693T0	protein binding; involuntary skeletal muscle contraction; nucleotide binding; phospholipid transporter activity; positive regulation of multicellular organism growth; axonogenesis; eating behavior; aging; phospholipid transport; neuromuscular process controlling posture; metal ion binding; skin development; ion transmembrane transport; endoplasmic reticulum; plasma membrane; ATPase activity, coup…
ACSNU01697T0	nematode larval development; Wnt receptor signaling pathway; heart development; negative regulation of myeloid cell differentiation; histone H3-K4 trimethylation; transcriptionally active chromatin; endodermal cell fate commitment; SH2 domain binding; JAK-STAT cascade; Cdc73/Paf1 complex; receptor-mediated endocytosis; positive regulation of transcription elongation from RNA polymerase II promote…
ACSNU01700T0	regulation of heart rate; A band; manganese ion transmembrane transport; response to anesthetic; calcium-induced calcium release activity; neuron projection; response to nutrient; regulation of cardiac muscle contraction; ryanodine-sensitive calcium-release channel activity; regulation of calcium ion transport; response to calcium ion; sarcoplasmic reticulum calcium ion transport; scaffold protei…
ACSNU01702T0	protein dephosphorylation; axon; brain development; motor neuron axon guidance; defasciculation of motor neuron axon; extracellular space; protein tyrosine phosphatase activity; negative regulation of neuron projection development; plasma membrane
ACSNU01704T0	phagocytosis; dendrite self-avoidance; mushroom body development; cell adhesion; antigen binding; detection of molecule of bacterial origin; integral to membrane; behavior; dendrite; neuronal cell body; central nervous system morphogenesis; peripheral nervous system development; axon; positive regulation of cellular process; organ morphogenesis; axon guidance receptor activity; axon extension inv…
ACSNU01707T0	neuron projection; axon guidance; localization; organ development; regulation of cell differentiation; protein binding; central nervous system development
ACSNU01709T0	protein autophosphorylation; peptide binding; protein serine/threonine kinase activity; glycoprotein binding; ATP binding; magnesium ion binding; phosphoprotein binding; signal transduction
ACSNU01715T0	rhabdomere development; actin filament; cytosol; mRNA binding; cytokinesis, actomyosin contractile ring assembly; intracellular transport; plasmodesma; defense response to bacterium; axonogenesis; response to oxidative stress; defense response signaling pathway, resistance gene-dependent; mushroom body development; single-stranded RNA binding; plasma membrane; nucleotide binding; regulation of la…
ACSNU01716T0	cellular process; pigmentation
ACSNU01717T0	determination of adult lifespan; reproduction; drug binding; growth; mitochondrial ATP synthesis coupled proton transport; transmembrane transporter activity; apoptotic process; generation of precursor metabolites and energy; lipid storage; embryo development ending in birth or egg hatching; steroid binding; nematode larval development; protein complex binding; ATPase activity; mitochondrial prot…
ACSNU01719T0	neuron projection; organ development; axonogenesis; chemotaxis; regulation of neuron projection development; plasma membrane; membrane part; protein binding; negative regulation of cellular process; cell adhesion; cellular component movement; gliogenesis; behavior
ACSNU01720T0	aminoacyl-tRNA ligase activity; chloroplast
ACSNU01721T0	determination of adult lifespan; apoptotic process; reproduction; nematode larval development; embryo development ending in birth or egg hatching
ACSNU01722T0	trans-Golgi network; phagosome maturation; membrane; phagocytic vesicle; GTP binding; protein transport; GTP catabolic process; cis-Golgi network; Golgi organization; small GTPase mediated signal transduction; retrograde transport, plasma membrane to Golgi; GTPase activity; synapse; Golgi cisterna
ACSNU01723T0	oxidoreductase activity, acting on the CH-OH group of donors, NAD or NADP as acceptor; metabolic process
ACSNU01724T0	protein binding
ACSNU01725T0	negative regulation of neuron apoptotic process; structural constituent of ribosome; nematode larval development; nuclear matrix; protein kinase A binding; vacuolar membrane; negative regulation of DNA repair; positive regulation of execution phase of apoptosis; negative regulation of NF-kappaB transcription factor activity; translational elongation; RNA methylation; mRNA binding; response to sal…
ACSNU01726T0	intracellular organelle part; response to water deprivation; lysosome; regulation of metabolic process; cysteine-type peptidase activity; immune response-regulating signaling pathway; response to osmotic stress; cellular metabolic process; proteolysis; organ development; response to organic substance; innate immune response; endopeptidase activity; secretory granule; catabolic process; protein bi…
ACSNU01727T0	glucose metabolic process; anterior/posterior axis specification, embryo; posterior head segmentation; salivary gland cell autophagic cell death; genital disc anterior/posterior pattern formation; gonad development; RNA polymerase II distal enhancer sequence-specific DNA binding; regulation of axonogenesis; negative regulation of antimicrobial humoral response; cytosol; ion binding; ventral midli…
ACSNU01728T0	intracellular membrane-bounded organelle; phospholipid transporter activity; phospholipid efflux; ATPase activity; cytoplasmic part; apical plasma membrane
ACSNU01729T0	lactation; Golgi membrane; protein binding; negative regulation of cell death; ATP-binding cassette (ABC) transporter complex; response to vitamin D; cellular metabolic process; integral to membrane; efflux transmembrane transporter activity; drug transmembrane transport; response to glucocorticoid stimulus; pleated septate junction; response to hypoxia; lipid metabolic process; xenobiotic-transp…
ACSNU01730T0	cellular response to calcium ion; GPI anchor release; negative regulation of cell migration; protein binding; zinc ion binding; cellular response to nitric oxide; antibiotic metabolic process; cellular response to insulin stimulus; negative regulation of apoptotic process; cysteine-type endopeptidase inhibitor activity involved in apoptotic process; extracellular space; endoplasmic reticulum memb…
ACSNU01732T0	positive regulation of peptidyl-serine phosphorylation; protein stabilization; protein dimerization activity; sequence-specific DNA binding; signal transduction; modulation by virus of host morphology or physiology; sequence-specific DNA binding transcription factor activity; positive regulation of transcription, DNA-dependent; nucleus; positive regulation of lipid biosynthetic process; positive …
ACSNU01736T0	G-protein coupled receptor signaling pathway; calcium ion transport; response to stress; plasma membrane part; neuropeptide receptor activity; system process
ACSNU01737T0	neuropeptide signaling pathway; body fluid secretion; basolateral plasma membrane; integral to membrane; positive regulation of calcium ion transport; cellular response to desiccation; neuropeptide receptor activity; system process
ACSNU01738T0	cell adhesion molecule binding; lateral inhibition; wing disc development; DNA-directed DNA polymerase activity; neuron projection morphogenesis; compound eye morphogenesis; cell-cell adherens junction; nephrocyte diaphragm; aging; cell-cell adhesion; basolateral plasma membrane; regulation of cell adhesion; branch fusion, open tracheal system; base-excision repair, gap-filling; exonuclease activ…
ACSNU01739T0	cytoskeleton; single-organism process; nucleus; intracellular organelle part
ACSNU01740T0	chaperone-mediated protein folding; FK506 binding; negative regulation of transcription from RNA polymerase II promoter; Hsp70 protein binding; negative regulation of apoptotic process; protein complex assembly; Hsp90 protein binding; vegetative phase change; lipid particle organization; Golgi apparatus; nucleolus; cytosol; intermediate filament cytoskeleton; positive regulation of protein secret…
ACSNU01741T0	regulation of multicellular organismal development; regulation of immune response; immune system development; cellular macromolecule metabolic process; WW domain binding; regulation of lymphocyte activation; protein metabolic process; regulation of macromolecule metabolic process; positive regulation of biological process; regulation of primary metabolic process; regulation of cellular metabolic …
ACSNU01742T0	carboxylic acid metabolic process; response to oxidative stress; cytosol; binding; primary metabolic process; organonitrogen compound metabolic process; 3-hydroxybutyrate dehydrogenase activity
ACSNU01743T0	single-organism cellular process; cell part; membrane
ACSNU01747T0	wing disc dorsal/ventral pattern formation; learning or memory; regulation of transcription, DNA-dependent; regulation of cytoskeleton organization; cell proliferation; regulation of lipid transport; olfactory behavior; ELL-EAF complex; regulation of cell size; periodic partitioning by pair rule gene; sequence-specific DNA binding transcription factor activity; segment specification; cell growth;…
ACSNU01751T0	organic substance metabolic process; primary metabolic process; single-organism metabolic process; defense response to bacterium; sulfuric ester hydrolase activity; cellular metabolic process; endoplasmic reticulum; response to organic substance
ACSNU01752T0	defense response to bacterium; central nervous system development; sulfuric ester hydrolase activity; response to estrogen stimulus; response to pH; response to nutrient; Golgi apparatus; lysosome; rough endoplasmic reticulum; response to methylmercury; mitochondrion; autophagy
ACSNU01753T0	extracellular region
ACSNU01760T0	binding; mitochondrial inner membrane; catalytic activity
ACSNU01767T0	anatomical structure morphogenesis; receptor binding; embryo development; Malpighian tubule development; cell migration
ACSNU01772T0	protein binding; lateral root formation; negative regulation of cyclin-dependent protein serine/threonine kinase activity; G1/S transition of mitotic cell cycle; leaf development; response to abscisic acid stimulus; positive regulation of DNA replication; nucleus; cyclin-dependent protein serine/threonine kinase inhibitor activity
ACSNU01774T0	intracellular membrane-bounded organelle; intracellular organelle part; cytoplasmic part; organelle membrane
ACSNU01776T0	embryonic retina morphogenesis in camera-type eye; smoothened signaling pathway; negative regulation of neuron apoptotic process; protein serine/threonine kinase activity; positive regulation of Wnt receptor signaling pathway; virion binding; organ growth; positive regulation of hippo signaling cascade; positive regulation of cell proliferation; positive regulation of protein binding; compound ey…
ACSNU01780T0	cytoskeletal protein binding; muscle organ development; heart development; myofibril assembly; reproduction; nervous system development; striated muscle tissue development; sarcomere
ACSNU01781T0	catalytic activity
ACSNU01782T0	positive regulation of growth rate; determination of adult lifespan; mitochondrial inner membrane; neurogenesis; reproduction; respiratory electron transport chain; nematode larval development; respiratory chain complex IV; small molecule metabolic process; embryo development ending in birth or egg hatching; mitochondrial membrane part
ACSNU01783T0	axon guidance; membrane raft; embryonic pattern specification; negative regulation of transcription from RNA polymerase II promoter; regulation of female receptivity; muscle organ development; male courtship behavior; cytoplasm; gliogenesis; repressing transcription factor binding; sequence-specific DNA binding transcription factor activity; anterior/posterior pattern specification; transcription…
ACSNU01784T0	antigen receptor-mediated signaling pathway; CD4 receptor binding; cell death; trans-Golgi network transport vesicle; nucleus; cytosol; endosome membrane
ACSNU01786T0	activation of protein kinase B activity; GTP binding; regulation of embryonic development; signal transduction by phosphorylation; insulin-like growth factor II binding; phosphatidylinositol 3-kinase binding; neuron projection; caveola; positive regulation of cell proliferation; establishment of cell polarity; immune response; positive regulation of nitric oxide biosynthetic process; peptidyl-tyr…
ACSNU01787T0	response to stimulus; regulation of biological process; single-organism cellular process; neuron projection; cell-cell junction; protein binding; extracellular region; apical part of cell; postsynaptic density; endoplasmic reticulum; nucleus
ACSNU01788T0	translation; mitochondrial large ribosomal subunit; growth; structural constituent of ribosome; reproduction; nematode larval development; receptor-mediated endocytosis; embryo development ending in birth or egg hatching; RNA interference
ACSNU01790T0	regulation of immune response; cellular macromolecule metabolic process; positive regulation of immune system process; protein metabolic process; signal transduction; cytoplasm; hydrolase activity; positive regulation of cellular process; lymphocyte activation; positive regulation of response to stimulus
ACSNU01799T0	positive regulation of inclusion body assembly; negative regulation of cAMP-mediated signaling; protein binding; protein K48-linked ubiquitination; proteasomal ubiquitin-dependent protein catabolic process; protein monoubiquitination; cytoplasm; nucleolus; ubiquitin-protein ligase activity; G1/S transition of mitotic cell cycle; positive regulation of neuron apoptotic process; DNA replication ini…
ACSNU01800T0	response to lipopolysaccharide; prostaglandin-E synthase activity; cell migration involved in gastrulation; integral to membrane; glutathione peroxidase activity; response to organonitrogen compound; cellular response to lipid hydroperoxide; prostaglandin biosynthetic process; response to drug; glutathione binding; apical part of cell; glutathione transferase activity; oxidation-reduction process…
ACSNU01802T0	negative regulation of smooth muscle cell proliferation; ubiquitin binding; ubiquitin-specific protease activity; negative regulation of NF-kappaB transcription factor activity; negative regulation of endothelial cell apoptotic process; negative regulation of toll-like receptor 3 signaling pathway; negative regulation of protein ubiquitination; negative regulation of I-kappaB kinase/NF-kappaB cas…
ACSNU01803T0	lateral inhibition; protein binding; renal system development; extracellular region; organ development; cellular component organization; single-organism developmental process; endoplasmic reticulum; catalytic activity; metabolic process
ACSNU01806T0	nuclear lumen; protein complex; transcription factor binding; organ development; single-organism cellular process; DNA binding; response to stimulus; single-organism developmental process; regulation of transcription, DNA-dependent
ACSNU01809T0	positive regulation of growth rate; intraflagellar transport particle B; nonmotile primary cilium assembly; chemotaxis; olfactory behavior; intraflagellar transport; protein localization; nonmotile primary cilium; response to DNA damage stimulus
ACSNU01810T0	regulation of alpha-amino-3-hydroxy-5-methyl-4-isoxazole propionate selective glutamate receptor activity; postsynaptic membrane organization; SH3 domain binding; neuromuscular process controlling balance; protein C-terminus binding; righting reflex; regulation of synaptic plasticity; brain development; ionotropic glutamate receptor complex; negative regulation of actin filament bundle assembly; …
ACSNU01811T0	nucleic acid binding; transcription, DNA-dependent; nucleus
ACSNU01812T0	cytosol; integral to membrane; negative regulation of ion transport; membrane depolarization; volume-sensitive chloride channel activity; transepithelial chloride transport; visual perception; cilium; basolateral plasma membrane; ion transmembrane transport; cell volume homeostasis
ACSNU01813T0	transmembrane transport; integral to membrane; phospholipid transport; protein binding; ion binding; Golgi organization; phospholipid-translocating ATPase activity; intracellular protein transport; endoplasmic reticulum
ACSNU01814T0	determination of adult lifespan; neuron projection; reproduction; membrane; negative regulation of axonogenesis; Rab GDP-dissociation inhibitor activity; regulation of small GTPase mediated signal transduction; Rab GTPase binding; response to calcium ion; protein transport; Golgi apparatus; cytosol; cell surface; embryo development ending in birth or egg hatching; protein complex; midbody; cell d…
ACSNU01818T0	mitochondrial ornithine transport; mitochondrial inner membrane; L-ornithine transmembrane transporter activity; plastid; urea cycle; arginine metabolic process
ACSNU01819T0	histone H4-K20 dimethylation; regulation of gene expression, epigenetic; histone methyltransferase activity (H4-K20 specific); histone H4-K20 trimethylation; chromosome; regulation of multicellular organism growth; nucleus
ACSNU01821T0	determination of adult lifespan; oocyte microtubule cytoskeleton polarization; germ-band shortening; regulation of apoptotic process; negative regulation of cell death; regulation of cell-cell adhesion; rhabdomere development; dorsal closure; head involution; ubiquitin-protein ligase activity; protein localization; cytoplasmic part; metabolic process; pole plasm oskar mRNA localization; protein c…
ACSNU01822T0	axon guidance; trans-Golgi network; Golgi membrane; phosphatidylinositol transporter activity; organic cation transport; phosphatidylcholine transporter activity; phosphatidylinositol binding; glycerophospholipid biosynthetic process; phospholipid transport; integral to membrane; endoplasmic reticulum membrane; cytosol; visual perception; quaternary ammonium group transport; small molecule metabo…
ACSNU01823T0	transcription initiation from RNA polymerase II promoter; flavin adenine dinucleotide binding; protein homotetramerization; mediator complex; mitochondrial matrix; RNA polymerase II transcription cofactor activity; dendrite morphogenesis; butyrate catabolic process; mitochondrial membrane; response to glucocorticoid stimulus; butyryl-CoA dehydrogenase activity; response to starvation; fatty-acyl-…
ACSNU01825T0	negative regulation of phosphatase activity; benzodiazepine receptor binding; mitochondrion
ACSNU01826T0	macromolecule localization; positive regulation of mitotic centrosome separation; spindle organization; nucleocytoplasmic transport; Ran GTPase binding; GDP-dissociation inhibitor activity; cytoplasm; small GTPase mediated signal transduction; nuclear envelope; GTPase activator activity; centrosome; organic substance transport; viral process; positive regulation of GTPase activity
ACSNU01828T0	regulation of nucleocytoplasmic transport; negative regulation of transforming growth factor beta receptor signaling pathway; PTW/PP1 phosphatase complex; cell division; protein phosphatase type 1 complex; protein dephosphorylation; branching morphogenesis of an epithelial tube; midbody; regulation of glycogen catabolic process; metal ion binding; cytosol; regulation of glycogen biosynthetic proc…
ACSNU01831T0	meiosis; anatomical structure development; RNA splicing; catalytic step 2 spliceosome; multicellular organismal development; mRNA processing
ACSNU01833T0	protein binding; regulation of cytoplasmic mRNA processing body assembly; nuclear speck; cytoplasmic stress granule; stress granule assembly; membrane
ACSNU01836T0	enzyme binding; mitochondrial respiratory chain complex I assembly; mitochondrion
ACSNU01838T0	centrosome organization; cilium assembly; renal system process; epithelial cilium movement involved in determination of left/right asymmetry; microtubule basal body; centriole
ACSNU01839T0	intracellular organelle part; copper ion import; catalytic activity; striated muscle myosin thick filament assembly; histone lysine methylation; cytosol; floral organ formation; copper-dependent protein binding; response to oxidative stress; copper chaperone activity; lipid storage; response to chemical stimulus; cellular copper ion homeostasis; chloroplast; membrane; regulation of transcription,…
ACSNU01840T0	positive regulation of insulin-like growth factor receptor signaling pathway; single-multicellular organism process; intracellular part; female mating behavior; regulation of growth; positive regulation of insulin receptor signaling pathway; plasma membrane; binding; developmental process; intracellular signal transduction
ACSNU01841T0	cellular macromolecule metabolic process; regulation of apoptotic process; negative regulation of lipid catabolic process; positive regulation of biological process; execution phase of apoptosis; regulation of biological quality; nucleic acid metabolic process; negative regulation of cytokine secretion; response to organic substance; lipid storage; negative regulation of tumor necrosis factor pro…
ACSNU01842T0	estrogen biosynthetic process; bone development; response to organic substance; androgen biosynthetic process; cellular response to metal ion; estradiol 17-beta-dehydrogenase activity; nucleolus; organ development; cellular ketone body metabolic process; testosterone 17-beta-dehydrogenase (NAD+) activity; response to oxygen-containing compound; mitochondrion; 3-hydroxybutyrate dehydrogenase activ…
ACSNU01844T0	Mo-molybdopterin cofactor biosynthetic process; metal ion binding; nitrate reductase (NADPH) activity; 4 iron, 4 sulfur cluster binding; molybdopterin synthase complex
ACSNU01849T0	cytoskeleton; mechanosensory behavior; phagocytosis; extracellular vesicular exosome; protein homooligomerization; nephrocyte diaphragm; neuron projection membrane; protein binding; membrane raft; cytoplasm; integral to plasma membrane
ACSNU01851T0	intrinsic to internal side of plasma membrane; synaptic vesicle priming; behavioral response to ethanol; endoplasmic reticulum; structural molecule activity; receptor binding; negative regulation of Ras protein signal transduction; phospholipid binding; cytosol; extracellular space; anatomical structure morphogenesis; neuron apoptotic process; mushroom body development; positive regulation of Ras…
ACSNU01852T0	single-organism cellular process; membrane; cell part; single-organism developmental process; nervous system development; biological regulation; binding
ACSNU01854T0	mammary gland development; embryonic pattern specification; protein binding; kidney development; RNA polymerase II transcription coactivator activity; dendrite morphogenesis; protein localization to nucleus; metal ion binding; eye-antennal disc development; imaginal disc-derived wing expansion; delamination; Wnt receptor signaling pathway, calcium modulating pathway; positive regulation of transc…
ACSNU01856T0	endoplasmic reticulum lumen; brown fat cell differentiation; oxidoreductase activity; endoplasmic reticulum membrane; chaperone mediated protein folding requiring cofactor; cellular protein modification process; oxidation-reduction process; response to temperature stimulus; intrinsic apoptotic signaling pathway in response to endoplasmic reticulum stress; endoplasmic reticulum unfolded protein re…
ACSNU01858T0	axon guidance; egg activation; phagocytosis; sleep; meiosis I; regulation of cell shape; central nervous system development; olfactory learning; male pronucleus assembly; mitochondrial matrix; compound eye morphogenesis; female meiosis; regulation of transcription, DNA-dependent; SCAR complex; blood circulation; long-term memory; DNA binding; cell projection assembly; regulation of synapse organi…
ACSNU01859T0	calmodulin binding; transport
ACSNU01861T0	cellular process; mitochondrial ribosome; embryo development ending in birth or egg hatching; nucleus
ACSNU01862T0	polytene chromosome, telomeric region; protein binding; regulation of transcription from RNA polymerase II promoter; ecdysone biosynthetic process; euchromatin; polytene chromosome interband; telomere capping; protein complex; heterochromatin; neurogenesis; chromatin binding; nucleus
ACSNU01863T0	intracellular signal transduction; regulation of transcription, DNA-dependent; single-organism developmental process; nervous system development; cell differentiation
ACSNU01865T0	mitotic cell cycle; response to stimulus; anatomical structure development; multicellular organismal development
ACSNU01867T0	protein homodimerization activity; positive regulation of fibroblast proliferation; ribose phosphate biosynthetic process; nematode larval development; peroxisome; positive regulation of osteoblast differentiation; monosaccharide binding; positive regulation of sequence-specific DNA binding transcription factor activity; peptidyl-tyrosine phosphorylation; cytosol; collagen fibril organization; ma…
ACSNU01868T0	sequence-specific DNA binding transcription factor activity; negative regulation of transcription, DNA-dependent; mRNA export from nucleus; oocyte microtubule cytoskeleton organization; telomeric DNA binding; regulation of alternative mRNA splicing, via spliceosome; mRNA 3'-UTR binding; polytene chromosome puff; oocyte dorsal/ventral axis specification; protein localization; cytosol; dorsal/ventr…
ACSNU01869T0	transferase activity, transferring acyl groups other than amino-acyl groups; integral to membrane; fatty acid elongation; endoplasmic reticulum membrane
ACSNU01870T0	positive regulation of growth rate; transferase activity, transferring acyl groups other than amino-acyl groups; integral to endoplasmic reticulum membrane; fatty acid elongation, monounsaturated fatty acid; fatty acid elongation, saturated fatty acid; protein binding; long-chain fatty acid biosynthetic process; very long-chain fatty acid biosynthetic process; fatty acid elongation, polyunsaturat…
ACSNU01871T0	positive regulation of neuron death; muscle cell cellular homeostasis; rhabdomere development; tricarboxylic acid cycle
ACSNU01872T0	nucleus; gonad development
ACSNU01873T0	focal adhesion; anterograde synaptic vesicle transport; lipase activity; protein binding; axon target recognition; synaptic growth at neuromuscular junction; multicellular organism reproduction; sterol esterase activity; extracellular space; presynaptic active zone; photoreceptor cell morphogenesis; malate metabolic process; malate dehydrogenase activity; cytoplasmic vesicle; protein complex; tri…
ACSNU01874T0	retina morphogenesis in camera-type eye; iridophore differentiation; nuclear lumen; Rab geranylgeranyltransferase activity; auditory receptor cell differentiation; protein geranylgeranylation; detection of mechanical stimulus involved in sensory perception of sound; swim bladder inflation; Rab GTPase binding; negative regulation of gene expression; negative regulation of cellular process; spindle…
ACSNU01875T0	mitochondrion
ACSNU01878T0	transport; mitochondrial respiratory chain complex I; growth; respiratory electron transport chain; NADH dehydrogenase activity; multicellular organismal development
ACSNU01880T0	single-organism developmental process; positive regulation of synaptic transmission, cholinergic; anatomical structure morphogenesis
ACSNU01882T0	anion channel activity; synapse part; neuron development; neuron projection; response to chemical stimulus; regulation of neuron apoptotic process; protein binding; inhibitory extracellular ligand-gated ion channel activity; integral to membrane; cytosol; inner ear development; protein complex; GABA-A receptor activity; ion transport; synaptic transmission, GABAergic; plasma membrane; nucleus; ne…
ACSNU01883T0	drug binding; benzodiazepine receptor activity; axon; gamma-aminobutyric acid signaling pathway; synaptic transmission, GABAergic; neurotransmitter transport; dendrite membrane; regulation of neurotransmitter levels; extracellular-glycine-gated ion channel activity; integral to synaptic vesicle membrane; chloride transport; protein binding; GABA-A receptor activity; postsynaptic membrane; inhibit…
ACSNU01884T0	protein heterooligomerization; drug binding; GABA-gated chloride ion channel activity; presynaptic membrane; inhibitory extracellular ligand-gated ion channel activity; dendrite membrane; neurotransmitter transport; extracellular-glycine-gated ion channel activity; postsynaptic membrane; gamma-aminobutyric acid signaling pathway; dendrite; axon; receptor complex; GABA-A receptor activity; regulat…
ACSNU01885T0	mitochondrial nucleoid; mitochondrion morphogenesis; DNA binding; protein binding; positive regulation of helicase activity; chromatin binding
ACSNU01886T0	regulation of hemocyte differentiation; dendrite morphogenesis; negative regulation of compound eye photoreceptor development; cell fate determination; gonad development; negative regulation of Ras protein signal transduction; R7 cell development; RNA polymerase II distal enhancer sequence-specific DNA binding transcription factor activity; R3/R4 cell fate commitment; muscle organ development; JN…
ACSNU01887T0	sperm capacitation; structural molecule activity; protein binding; nucleotide binding; septin ring; positive regulation of protein ubiquitination; GTP catabolic process; nucleolus; brain development; motile cilium; positive regulation of apoptotic process; sperm mitochondrion organization; GTPase activity; cytokinesis; mitochondrion; positive regulation of intrinsic apoptotic signaling pathway
ACSNU01888T0	positive regulation of apoptotic process; sperm mitochondrion organization; brain development; structural molecule activity; positive regulation of intrinsic apoptotic signaling pathway; protein complex; actin cytoskeleton; motile cilium; positive regulation of protein ubiquitination; plasma membrane; nucleotide binding; sperm capacitation; cytokinesis; mitochondrion; protein binding; septin ring…
ACSNU01889T0	negative regulation of glycolysis; protein homotetramerization; anchored to plasma membrane; AMP binding; regulation of gluconeogenesis; brush border membrane; posttranslational protein targeting to membrane; fructose metabolic process; negative regulation of Ras protein signal transduction; cytosol; fructose 1,6-bisphosphate 1-phosphatase activity; cellular response to magnesium ion; metal ion b…
ACSNU01890T0	positive regulation of Wnt receptor signaling pathway; compound eye development; cell fate determination; morphogenesis of an epithelium; precatalytic spliceosome; neuron differentiation; nucleic acid binding; wing disc pattern formation; cellular component movement; mRNA splicing, via spliceosome; locomotion; imaginal disc-derived wing morphogenesis; gliogenesis; cell projection organization; re…
ACSNU01891T0	DNA repair; response to anesthetic; photoreceptor cell morphogenesis; flight behavior; jump response; protein K29-linked ubiquitination; protein K48-linked ubiquitination; protein K11-linked ubiquitination; ubiquitin protein ligase binding; protein monoubiquitination; ubiquitin-protein ligase activity; protein K27-linked ubiquitination; axon target recognition; protein autoubiquitination; protein…
ACSNU01893T0	ribose phosphate diphosphokinase complex; kinase binding; nucleotide biosynthetic process; enzyme inhibitor activity; negative regulation of kinase activity; magnesium ion binding; ribose phosphate diphosphokinase activity; bone development
ACSNU01894T0	chromatin; nucleoplasm; protein binding; engulfment of apoptotic cell; growth; mitotic spindle organization; DNA unwinding involved in DNA replication; single-stranded DNA binding; nucleolus; regulation of DNA-dependent DNA replication initiation; metal ion binding; embryo development ending in birth or egg hatching; DNA endoreduplication; nematode larval development; nucleus organization; MCM co…
ACSNU01896T0	hyperosmotic response; GTP-dependent protein binding; Fc-epsilon receptor signaling pathway; estrogen receptor binding; neuronal cell body; protein kinase binding; regulation of synapse assembly; rhabdomere; motor neuron axon guidance; defense response to bacterium; myoblast proliferation; adherens junction maintenance; sensory perception of touch; androgen receptor signaling pathway; multicellul…
ACSNU01897T0	mitochondrial small ribosomal subunit; plasma membrane
ACSNU01898T0	lipid transport; cytoplasm
ACSNU01903T0	single-organism cellular process; N-terminal protein N-methyltransferase activity; histone methyltransferase activity; N-terminal peptidyl-alanine trimethylation; N-terminal peptidyl-serine methylation; N-terminal peptidyl-proline dimethylation; nucleus
ACSNU01904T0	axon guidance; regulation of endocytosis; AP-2 adaptor complex; reproduction; negative regulation of epidermal growth factor receptor signaling pathway; clathrin coat assembly; protein transporter activity; neurotrophin TRK receptor signaling pathway; Golgi apparatus; intracellular protein transport; cytosol; clathrin binding; antigen processing and presentation of exogenous peptide antigen via M…
ACSNU01906T0	transcription initiation from RNA polymerase II promoter; gastrulation; snRNA transcription from RNA polymerase III promoter; TBP-class protein binding RNA polymerase II transcription factor activity involved in preinitiation complex assembly; RNA polymerase II repressing transcription factor binding; regulation of transcription from RNA polymerase II promoter; DNA-directed RNA polymerase III com…
ACSNU01907T0	gene expression; intracellular organelle part; exosome (RNase complex); DNA metabolic process; regulation of macromolecule metabolic process; positive regulation of growth; exonuclease activity; regulation of cellular process; single-organism cellular process; nucleic acid binding; immune effector process; nuclear-transcribed mRNA catabolic process; response to stimulus; single-organism developme…
ACSNU01909T0	cold acclimation; cAMP-mediated signaling; NADH dehydrogenase (ubiquinone) activity; mitochondrial electron transport, NADH to ubiquinone; mitochondrial respiratory chain complex I assembly; cobalt ion binding; response to osmotic stress; brain development; mitochondrial respiratory chain complex I; regulation of protein phosphorylation; ferric-chelate reductase activity; response to cAMP; small …
ACSNU01910T0	voltage-gated sodium channel complex; regulation of heart contraction; sodium ion transmembrane transport; voltage-gated sodium channel activity; apoptotic process; node of Ranvier; leucine zipper domain binding; heart looping; sodium ion binding; regulation of ion transmembrane transport; choline transport; potassium ion transport; myelination; axon initial segment
ACSNU01911T0	voltage-gated chloride channel activity; regulation of ion transmembrane transport; adenyl nucleotide binding; integral to membrane; cytoplasmic vesicle; late endosome; early endosome; PDZ domain binding; chloride transport; vesicle membrane; endocytosis; endomembrane system; protein heterodimerization activity; apical plasma membrane; endosome membrane; Golgi apparatus
ACSNU01912T0	single-organism process; binding
ACSNU01913T0	single-organism cellular process
ACSNU01914T0	sequence-specific DNA binding transcription factor activity; embryonic skeletal system morphogenesis; positive regulation of fibroblast proliferation; somatic stem cell division; in utero embryonic development; negative regulation of apoptotic signaling pathway; RING-like zinc finger domain binding; nuclear body; positive regulation of B cell proliferation; positive regulation of ubiquitin-protei…
ACSNU01918T0	multicellular organism reproduction; transferase activity, transferring phosphorus-containing groups; positive regulation of receptor-mediated endocytosis; receptor internalization; canonical Wnt receptor signaling pathway; protein binding; cytoplasmic part
ACSNU01919T0	embryo development ending in birth or egg hatching
ACSNU01921T0	regulation of ubiquitin-protein ligase activity; epithelial cell maturation involved in prostate gland development; regulation of extrinsic apoptotic signaling pathway via death domain receptors; cytoplasm; nucleolus; death receptor binding; branching involved in prostate gland morphogenesis; ubiquitin-protein ligase activity; regulation of DNA damage checkpoint; negative regulation of response t…
ACSNU01922T0	microtubule cytoskeleton organization; regulation of cell proliferation; developmental growth; protein binding; cytokinesis by cell plate formation; regulation of alternative mRNA splicing, via spliceosome; precatalytic spliceosome; locomotion; apoptotic process; molting cycle, collagen and cuticulin-based cuticle; nucleolus; cytosol; primitive hemopoiesis; catalytic step 2 spliceosome; embryo de…
ACSNU01924T0	single-organism cellular process
ACSNU01925T0	oxidoreductase activity; kinase activity
ACSNU01927T0	precatalytic spliceosome; eye-antennal disc development; sensory perception of smell; embryonic development via the syncytial blastoderm; protein binding; catalytic step 2 spliceosome
ACSNU01928T0	positive regulation of interferon-gamma production; positive regulation of interleukin-2 production; positive regulation of T cell cytokine production; sensory perception of smell; positive regulation of interleukin-4 production; homeostasis of number of cells within a tissue; primary metabolic process; positive regulation of interleukin-10 production; cellular macromolecule metabolic process; my…
ACSNU01929T0	localization; biological regulation
ACSNU01930T0	sequestering of triglyceride; microtubule associated complex; regulation of transport; lipid particle transport along microtubule; imaginal disc-derived wing morphogenesis; negative regulation of lipid catabolic process; protein binding; lipid particle
ACSNU01931T0	transport; lipid metabolic process; regulation of biological process; single-organism process; lipid storage; intracellular part
ACSNU01932T0	localization; biological regulation
ACSNU01933T0	mitotic cell cycle; neuron projection; protein binding; regulation of neurotransmitter secretion; behavioral response to ethanol; large conductance calcium-activated potassium channel activity; locomotion; sarcomere organization; M band; neuronal cell body; potassium ion transmembrane transport; pharyngeal pumping; embryo development; circadian behavior; response to drug; striated muscle dense bo…
ACSNU01935T0	striated muscle dense body; neuron projection; behavioral response to ethanol; voltage-gated potassium channel activity; embryo development; pharyngeal pumping; male courtship behavior, veined wing generated song production; regulation of neurotransmitter secretion; sarcomere organization; circadian behavior; M band; protein binding; mitotic cell cycle; voltage-gated potassium channel complex; la…
ACSNU01936T0	transcription, DNA-dependent; sex differentiation; methyltransferase activity; regulation of biosynthetic process; response to stimulus; organ development; reproductive structure development; histone methyltransferase complex; DNA binding; embryo development; positive regulation of cellular process; nematode larval development; histone H3-K4 methylation
ACSNU01937T0	regulation of cell shape; nitrogen compound metabolic process; post-embryonic development; enzyme activator activity; organic cyclic compound biosynthetic process; iron-sulfur cluster assembly; reproductive structure development; chloroplast stroma; primary metabolic process; response to stress; aromatic compound biosynthetic process; mitochondrion; carboxylic acid metabolic process
ACSNU01938T0	neuron projection; protein localization involved in establishment of planar polarity; angiotensin maturation; ATP hydrolysis coupled proton transport; cell body; integral to membrane; establishment of imaginal disc-derived wing hair orientation; endosomal transport; frizzled-2 binding; Wnt receptor signaling pathway, planar cell polarity pathway; cell surface; vacuolar proton-transporting V-type …
ACSNU01939T0	ATP hydrolysis coupled proton transport; endosomal lumen acidification; apoptotic process; nematode larval development; vacuolar proton-transporting V-type ATPase, V0 domain; ATPase binding; dendrite development; photoreceptor activity; phagolysosome assembly; cytoplasmic vesicle membrane; inductive cell migration; proton-transporting ATPase activity, rotational mechanism; response to light stimu…
ACSNU01940T0	proton-transporting ATPase activity, rotational mechanism; ATP hydrolysis coupled proton transport; endosomal lumen acidification; phagolysosome assembly; vacuolar proton-transporting V-type ATPase, V0 domain; cellular response to xenobiotic stimulus; early endosome; brush border; photoreceptor activity; synaptic vesicle; response to light stimulus; apical part of cell; autophagic vacuole fusion;…
ACSNU01941T0	regulation of heart rate; protein homodimerization activity; regulation of sodium ion transmembrane transporter activity; NADH oxidation; glucose-6-phosphate dehydrogenase activity; glycerol-3-phosphate dehydrogenase activity; NAD binding; carbohydrate binding; glycerol-3-phosphate dehydrogenase complex; NADP binding; glycerophosphate shuttle; flight behavior; negative regulation of protein kinas…
ACSNU01942T0	cytosol; hydrogen peroxide catabolic process; intracellular membrane-bounded organelle; oxidation-reduction process; phospholipid catabolic process; glutathione peroxidase activity; protein binding; thioredoxin peroxidase activity; phospholipase A2 activity
ACSNU01943T0	regulation of heart rate; protein homodimerization activity; regulation of sodium ion transmembrane transporter activity; NADH oxidation; glucose-6-phosphate dehydrogenase activity; glycerol-3-phosphate dehydrogenase activity; NAD binding; carbohydrate binding; glycerol-3-phosphate dehydrogenase complex; NADP binding; glycerophosphate shuttle; flight behavior; negative regulation of protein kinas…
ACSNU01946T0	chromatin; mRNA 5'-UTR binding; female germ-line stem cell maintenance; omega speckle; protein binding; pre-mRNA intronic binding; RNA transport; nucleotide binding; single-stranded telomeric DNA binding; negative regulation of mRNA splicing, via spliceosome; regulation of alternative mRNA splicing, via spliceosome; compound eye morphogenesis; positive regulation of translation; cytoplasm; nucleo…
ACSNU01947T0	sequence-specific DNA binding transcription factor activity; embryonic limb morphogenesis; compound eye photoreceptor fate commitment; regulation of epidermis development; spinal cord motor neuron cell fate specification; otic placode formation; hair follicle maturation; positive regulation of developmental process; post-embryonic development; dorsal/ventral neural tube patterning; morphogenesis …
ACSNU01949T0	asymmetric synapse; positive regulation of intracellular protein transport; drug binding; regulation of biological quality; axon terminus; cellular metabolic process; locomotion; integral to membrane; postsynaptic membrane; dendrite; positive regulation of smooth muscle contraction; G-protein coupled acetylcholine receptor activity; single-organism metabolic process; postsynaptic density; digesti…
ACSNU01951T0	negative regulation of coagulation; response to wounding; regulation of response to external stimulus; regulation of response to stress; catalytic activity
ACSNU01952T0	receptor binding; serine-type endopeptidase activity; neuron projection morphogenesis; response to vitamin K; organ regeneration; vesicle; extracellular space; response to estrogen stimulus; response to growth hormone stimulus; positive regulation of blood coagulation; proteolysis; positive regulation of response to stimulus; circadian rhythm
ACSNU01953T0	cytoskeleton organization; serine-type peptidase activity; neuron projection morphogenesis
ACSNU01955T0	integral to membrane; fibrinolysis; proteolysis; iron ion homeostasis; protein binding; serine-type endopeptidase activity; plasma membrane
ACSNU01956T0	serine-type peptidase activity; protein metabolic process; neuron projection morphogenesis
ACSNU01957T0	guanylate cyclase activity; multicellular organismal development; GTP catabolic process; response to hyperoxia; response to reactive oxygen species; cytoplasm; protein heterodimerization activity; oxygen binding; response to hypoxia; carbon monoxide binding; regulation of biological process; cGMP biosynthetic process; single-organism developmental process
ACSNU01958T0	binding; nervous system development; cell projection; cell differentiation
ACSNU01971T0	nucleotide-excision repair factor 1 complex; nucleoplasm; negative regulation of telomere maintenance; damaged DNA binding; protein C-terminus binding; nuclear chromosome, telomeric region; double-strand break repair via homologous recombination; resolution of meiotic recombination intermediates; protein N-terminus binding; single-stranded DNA binding; response to UV; protein heterodimerization a…
ACSNU01973T0	dopaminergic neuron differentiation; neuron cellular homeostasis; neuron projection development; extracellular region
ACSNU01976T0	nucleus
ACSNU01977T0	DNA-directed RNA polymerase activity; rRNA transcription; DNA-directed RNA polymerase I complex; plasmodesma; single-organism process
ACSNU01978T0	determination of adult lifespan; cellular response to glucose stimulus; negative regulation of transcription from RNA polymerase II promoter; regulation of protein import into nucleus, translocation; protein folding; response to selenium ion; response to DNA damage stimulus; response to dexamethasone stimulus; cellular response to hyperoxia; response to thyroxine stimulus; response to activity; d…
ACSNU01979T0	cell part; membrane
ACSNU01980T0	membrane part; single-organism transport; ATPase activity, coupled to transmembrane movement of substances
ACSNU01981T0	intracellular organelle
ACSNU01982T0	symporter activity; plasma membrane part; cofactor transport; amide transport; secondary active monocarboxylate transmembrane transporter activity; vitamin transport; monocarboxylic acid transport; ion transmembrane transport
ACSNU01984T0	cell cycle process; nucleic acid metabolic process; cytoplasm; reproduction; regulation of cellular process; cellular macromolecule biosynthetic process; histone acetylation; histone methyltransferase complex; histone acetyltransferase activity; system development
ACSNU01985T0	GTP catabolic process; cytoplasm; post-chaperonin tubulin folding pathway; anatomical structure development; photoreceptor connecting cilium; cytoskeleton; cellular developmental process; cellular component organization; GTPase activity; binding
ACSNU01990T0	binding; kinase activity; nicotinamide nucleotide metabolic process
ACSNU01991T0	transcription, DNA-dependent; regulation of nucleobase-containing compound metabolic process; intracellular part; nucleic acid binding
ACSNU01994T0	protein binding; nuclear envelope
ACSNU01995T0	regulation of synapse structural plasticity; lipid kinase activity; brush border membrane; entry into diapause; regulation of long-term neuronal synaptic plasticity; SH3 domain binding; dendrite morphogenesis; autophagy; metamorphosis; positive regulation of translation; B cell activation; regulation of dendrite development; cell-cell adhesion; immune response-activating cell surface receptor sig…
ACSNU01996T0	single-organism cellular process; transferase activity; cell part
ACSNU01997T0	positive regulation of apoptotic process; cellular response to stimulus; multicellular organismal reproductive process; salivary gland cell autophagic cell death; gastrulation; positive regulation of cell proliferation; protein dephosphorylation; response to oxygen-containing compound; response to organic cyclic compound; negative regulation of mitotic cell cycle; regulation of metabolic process;…
ACSNU02001T0	intracellular organelle part; regulation of multicellular organismal development; protein complex; organ development; cytoplasm; regulation of cell differentiation; protein deacetylation; protein binding; negative regulation of cellular process; positive regulation of cellular process; muscle structure development; response to stimulus; nucleus; chromatin modification; histone deacetylase activit…
ACSNU02003T0	intracellular membrane-bounded organelle; single-multicellular organism process; membrane part; intracellular organelle part; binding; cytoplasmic part
ACSNU02004T0	intracellular membrane-bounded organelle; growth; positive regulation of biological process; locomotion; protein transport; extracellular region; organ development; substrate-specific transporter activity; vesicle-mediated transport; protein domain specific binding; brush border; apical part of cell; single-organism developmental process; response to oxygen-containing compound; plasma membrane pa…
ACSNU02005T0	mitotic cell cycle; zinc ion binding; pyrimidine ribonucleotide biosynthetic process; translation elongation factor activity; cell proliferation; translational elongation; GTP binding; mitochondrial inner membrane; cell wall; mitochondrial nucleoid; cobalt ion binding; cytosol; Golgi organization; response to cadmium ion; GTPase activity; ATP binding
ACSNU02006T0	GTP binding; actin filament organization; meiotic spindle organization; mitotic spindle organization; intracellular transport of viral material; modulation by virus of host morphology or physiology; apoptotic process; nematode larval development; positive regulation of protein binding; nuclear microtubule; androgen receptor signaling pathway; cell division; Ran GTPase activator activity; nuclear …
ACSNU02007T0	chaperone binding; response to gravity; synaptic vesicle membrane; myosin head/neck binding; synaptic vesicle docking involved in exocytosis; extracellular-glutamate-gated ion channel activity; protein N-terminus binding; synaptobrevin 2-SNAP-25-syntaxin-1a complex; positive regulation of exocytosis; basolateral plasma membrane; regulation of multicellular organism growth; cellularization; cell j…
ACSNU02009T0	axon; positive regulation of neuron apoptotic process; hippocampus development; synaptic transmission, dopaminergic; sensory perception of pain; synaptic transmission, glutamatergic; motor neuron axon guidance; positive regulation of protein targeting to membrane; regulation of cell cycle arrest; positive regulation of receptor activity; protein autophosphorylation; cyclin binding; G0 to G1 trans…
ACSNU02011T0	lysosome; sialic acid transmembrane transporter activity; high affinity inorganic phosphate:sodium symporter activity; integral to membrane; sialic acid transport; cytoplasmic membrane-bounded vesicle; intracellular organelle part; organelle membrane; phosphate ion transport; plasma membrane
ACSNU02013T0	single-organism cellular process; antigen processing and presentation of exogenous peptide antigen via MHC class II; centrosome; cytosol
ACSNU02015T0	blood vessel development; inner ear development; anatomical structure formation involved in morphogenesis; extracellular region part; binding; regulation of BMP signaling pathway
ACSNU02016T0	epidermal growth factor receptor signaling pathway; negative regulation of glial cell apoptotic process; activation of adenylate cyclase activity; neuronal cell body; regulation of growth; desmosome assembly; regulation of rhodopsin mediated signaling pathway; calcium-dependent protein kinase C activity; regulation of transcription from RNA polymerase II promoter; cellular calcium ion homeostasis…
ACSNU02017T0	lipid metabolic process; lysine transport; precatalytic spliceosome; L-ornithine transmembrane transporter activity; L-lysine transmembrane transporter activity; growth; ornithine transport; cationic amino acid transmembrane transporter activity; arginine transport; arginine transmembrane transporter activity; regulation of TOR signaling cascade; plasma membrane
ACSNU02018T0	single-organism process; nucleic acid metabolic process; cellular macromolecule biosynthetic process; intracellular organelle part; binding; nucleus
ACSNU02019T0	otic vesicle development; embryonic heart tube development; transcription, DNA-dependent; somitogenesis
ACSNU02023T0	translational termination; translation release factor activity; mitochondrion
ACSNU02024T0	single-organism cellular process
ACSNU02025T0	intracellular membrane-bounded organelle; cytoplasmic part
ACSNU02026T0	protein binding; cell part; signal transduction; cell differentiation; nervous system development
ACSNU02027T0	regulation of gene expression; cellular response to stimulus; cellular biosynthetic process; seed development; cell cycle process; regulation of cellular process; response to chemical stimulus; DNA recombination; response to stress; single-organism developmental process; binding
ACSNU02028T0	protein serine/threonine kinase activity; positive regulation of Wnt receptor signaling pathway; positive regulation of cell proliferation; protein N-terminus binding; mitotic spindle checkpoint; compound eye development; axon guidance; cell division; protein kinase CK2 complex; cytosol; NuRD complex; chaperone-mediated protein folding; response to hermaphrodite contact; beta-catenin binding; pos…
ACSNU02029T0	cytoplasm; metal ion binding; protein binding; aggresome; UFM1 activating enzyme activity; ATP binding; oxidoreductase activity, acting on the CH-OH group of donors, NAD or NADP as acceptor; cofactor binding; nucleus; protein ufmylation; oxidation-reduction process
ACSNU02032T0	single-organism transport; transmembrane transporter activity; cell part; membrane
ACSNU02033T0	axon guidance; protein complex assembly; cytosol; organelle organization; dendrite; Rac protein signal transduction; extrinsic to membrane; regulation of cellular component organization; negative regulation of phosphatase activity; neuron remodeling; plasma membrane; Rho guanyl-nucleotide exchange factor activity
ACSNU02035T0	transcription, DNA-dependent; membrane-bounded organelle; intracellular organelle; cellular response to stress; binding
ACSNU02036T0	nucleoplasm; protein binding; primary miRNA processing; defense response to Gram-negative bacterium; neuronal stem cell maintenance; regulation of transcription, DNA-dependent; precatalytic spliceosome; cell proliferation; cytoplasm; catalytic step 2 spliceosome; DNA binding; negative regulation of viral genome replication; conversion of ds siRNA to ss siRNA involved in RNA interference; neurogen…
ACSNU02037T0	macromolecule localization; protein binding; regulation of localization; intracellular membrane-bounded organelle; single-multicellular organism process; response to stimulus; cell communication; vesicle-mediated transport; single organism signaling; membrane part; organic substance transport; single-organism transport; regulation of cellular process; single-organism developmental process; cytopl…
ACSNU02039T0	organic substance metabolic process; trachea morphogenesis; neurogenesis; visual behavior; chitin deacetylase activity; chitin binding; dorsal trunk growth, open tracheal system; regulation of tube length, open tracheal system
ACSNU02040T0	single-organism process; membrane; intracellular membrane-bounded organelle; cellular process; cytoplasmic part; metabolic process
ACSNU02041T0	cytosol; mRNA binding; cellular protein metabolic process; precatalytic spliceosome; mycelium development; neurogenesis; mRNA splicing, via spliceosome; reproduction; protein binding; isomerase activity; catalytic step 2 spliceosome; embryo development ending in birth or egg hatching
ACSNU02045T0	positive regulation of growth rate; nucleolus; collagen and cuticulin-based cuticle development; hermaphrodite genitalia development; molting cycle, collagen and cuticulin-based cuticle; endonucleolytic cleavage involved in rRNA processing; vulval development; inductive cell migration; nucleoplasm; gonad development; cytoplasm; positive regulation of embryonic development
ACSNU02046T0	metabolic process
ACSNU02047T0	positive regulation of protein phosphorylation; system development; cytokine secretion; intracellular membrane-bounded organelle; extracellular space; chitin catabolic process; endochitinase activity; regulation of multicellular organismal process; response to tumor necrosis factor; positive regulation of intracellular protein kinase cascade; inflammatory response; single-organism developmental p…
ACSNU02048T0	fascia adherens; extracellular vesicular exosome; focal adhesion; protein homodimerization activity; vinculin binding; protein homotetramerization; heart development; negative regulation of potassium ion transport; actin cytoskeleton reorganization; thyroid hormone receptor coactivator activity; flight behavior; FATZ binding; positive regulation of potassium ion transport; actin filament; titin Z…
ACSNU02051T0	peptidase activity, acting on L-amino acid peptides; intracellular membrane-bounded organelle; cytoplasmic part
ACSNU02052T0	vesicle-mediated transport; intracellular membrane-bounded organelle; single-organism transport; membrane part; cytoplasmic part; establishment of localization in cell; single-multicellular organism process
ACSNU02053T0	sequence-specific DNA binding transcription factor activity; thyroid gland development; pancreas development; neural tube closure; positive regulation of metanephric DCT cell differentiation; lysosome; protein kinase B signaling cascade; cerebellum formation; mesodermal cell fate specification; otic placode formation; cell fate determination; positive regulation of optic nerve formation; pronephr…
ACSNU02055T0	fatty acid homeostasis; sugar mediated signaling pathway; protein glycosylation; detection of nutrient; abscisic acid mediated signaling pathway; apoptotic process; apical plasma membrane; axon guidance; developmental process involved in reproduction; lipid biosynthetic process; cellular cation homeostasis; regulation of cell growth; organ senescence; vegetative phase change; regulation of digest…
ACSNU02056T0	cytoplasm; nucleolus; nuclear matrix; protein peptidyl-prolyl isomerization; peptidyl-prolyl cis-trans isomerase activity
ACSNU02057T0	positive regulation of transcription from RNA polymerase II promoter; heart development; negative regulation of transcription from RNA polymerase II promoter; protein binding; perinuclear region of cytoplasm; membrane; nucleus
ACSNU02058T0	translation initiation factor activity; cytosol; negative regulation of translation; mRNA cap binding complex; ubiquitin protein ligase binding; RNA cap binding; cytokine-mediated signaling pathway; in utero embryonic development
ACSNU02059T0	cytoplasm; microtubule-based movement; dynein complex; ATPase activity, coupled
ACSNU02060T0	response to organic cyclic compound; synaptic vesicle transport; adherens junction; response to stress; morphogenesis of larval imaginal disc epithelium; actin cytoskeleton; endocytosis; cellular nitrogen compound metabolic process; establishment of apical/basal cell polarity; positive regulation of neuron projection development; protein transport; wing disc morphogenesis; postsynaptic density; r…
ACSNU02061T0	cell morphogenesis; negative regulation of imaginal disc growth; zonula adherens assembly; negative regulation of epithelial cell proliferation; apicolateral plasma membrane; establishment or maintenance of polarity of larval imaginal disc epithelium; establishment of epithelial cell apical/basal polarity; regulation of synapse structure and activity; neuromuscular junction; basolateral plasma me…
ACSNU02062T0	peroxisome; intrinsic to membrane
ACSNU02064T0	protein K11-linked ubiquitination; phloem or xylem histogenesis; reproductive structure development; nuclear division; cell division; regulation of DNA endoreduplication; meiosis; anatomical structure morphogenesis; organ development; gene silencing; spindle microtubule; cytoplasm; gamete generation; protein binding; mitotic cell cycle; anaphase-promoting complex; single-organism developmental pr…
ACSNU02065T0	axon guidance; cell part; membrane part
ACSNU02067T0	venous blood vessel development; cell surface; lymphatic endothelial cell differentiation; positive regulation of bone mineralization; Sertoli cell proliferation; sperm ejaculation; pancreas development; organ growth; mesoderm development; positive regulation of osteoblast differentiation; heart development; response to glucose stimulus; anterior/posterior pattern specification; activation of pro…
ACSNU02068T0	intracellular membrane-bounded organelle; protein binding; cytoplasmic part
ACSNU02069T0	peptidase activity; regulation of biological process; organ development; cellular process; macromolecule metabolic process; regulation of systemic arterial blood pressure; response to stimulus; single-organism developmental process; binding
ACSNU02071T0	ligase activity; post-embryonic development; protein ubiquitination; single-organism developmental process; neurogenesis
ACSNU02073T0	extracellular region; regulation of cell-substrate adhesion; cellular component organization; neurogenesis; endopeptidase inhibitor activity; binding; metabolic process
ACSNU02075T0	cytosol; diphosphate metabolic process; metal ion binding; hyphal cell wall; inorganic diphosphatase activity; tRNA aminoacylation for protein translation
ACSNU02076T0	cilium; structural molecule activity; microtubule-based process; nucleotide binding; cytoskeleton-dependent intracellular transport; cell division; cytoplasmic microtubule; protein heterodimerization activity; protein domain specific binding; microtubule basal body; 'de novo' posttranslational protein folding
ACSNU02077T0	CAF-1 complex; nucleoplasm; protein complex assembly; trichome differentiation; double-strand break repair via homologous recombination; cell proliferation; DNA replication-dependent nucleosome assembly; regulation of phenotypic switching; nucleolus; cytosol; meristem structural organization; HIR complex; cellular macromolecule biosynthetic process; unfolded protein binding; pollen development; m…
ACSNU02078T0	regulation of T cell differentiation in thymus; external side of plasma membrane; DNA metabolic process; chromosome organization; meiosis I; protein binding; endoplasmic reticulum; integral to plasma membrane
ACSNU02079T0	A band; protein homodimerization activity; substrate-specific transporter activity; polytene chromosome puff; adult somatic muscle development; ion transport; actin-dependent ATPase activity; skeletal muscle myosin thick filament assembly; rRNA processing; epithelial cell migration, open tracheal system; muscle organ development; sarcomere organization; response to methotrexate; striated muscle m…
ACSNU02080T0	single-organism process; protein heterodimerization activity; regulation of cellular process
ACSNU02081T0	nuclear lumen; regulation of sister chromatid cohesion; chromosomal part; cytoplasm; condensed chromosome; protein localization to chromatin; negative regulation of cellular process
ACSNU02082T0	cytoskeleton; intracellular organelle part; protein ubiquitination; DNA metabolic process; Cul4-RING ubiquitin ligase complex; neurogenesis; G2 DNA damage checkpoint; reproduction; cellular macromolecule biosynthetic process; cellular component organization or biogenesis
ACSNU02083T0	lipid kinase activity; regulation of localization; cellular biosynthetic process; lipid biosynthetic process; response to oxygen-containing compound; response to organic cyclic compound; cellular macromolecule metabolic process; ceramide metabolic process; cell migration; phosphorylation; regulation of macromolecule metabolic process; regulation of signaling; reproductive process; regulation of p…
ACSNU02084T0	single-organism cellular process; single-multicellular organism process; negative regulation of transcription, DNA-dependent; intracellular part; carbohydrate metabolic process; cellular component organization; binding
ACSNU02088T0	wing disc development; ectoderm development; RNA polymerase II core promoter proximal region sequence-specific DNA binding transcription factor activity involved in positive regulation of transcription; pattern specification process; ganglion mother cell fate determination; neuroblast fate determination; negative regulation of transcription, DNA-dependent; protein dimerization activity; cytoplasm…
ACSNU02089T0	protein O-linked glycosylation via serine; protein O-linked glycosylation via threonine; manganese ion binding; integral to Golgi membrane; polypeptide N-acetylgalactosaminyltransferase activity; Golgi stack; immunoglobulin biosynthetic process; post-translational protein modification; perinuclear region of cytoplasm; O-glycan processing
ACSNU02090T0	lysosome; single-organism metabolic process; single-organism process; intracellular organelle part; membrane part; protein binding; organelle membrane; protein transport
ACSNU02091T0	synapse part; neurotransmitter transport; lysosome; integral to membrane; sodium:phosphate symporter activity; L-glutamate transport; organelle membrane; carboxylic acid transmembrane transporter activity; intracellular organelle part; regulation of neurotransmitter levels; clathrin-coated vesicle
ACSNU02092T0	cytoplasm; regulation of gene expression; intracellular organelle
ACSNU02093T0	protein homodimerization activity; kainate selective glutamate receptor activity; ubiquitin protein ligase binding; positive regulation of neuron apoptotic process; ionotropic glutamate receptor signaling pathway; ionotropic glutamate receptor complex; establishment of localization in cell; regulation of JNK cascade; dendrite cytoplasm; perikaryon; terminal bouton; ubiquitin conjugating enzyme bi…
ACSNU02095T0	nucleus; cytosol
ACSNU02096T0	regulation of sodium ion transport; sodium channel regulator activity
ACSNU02097T0	cytosol; ATP-dependent RNA helicase activity; nucleic acid binding; nucleotide binding
ACSNU02098T0	cell cycle; post-translational protein acetylation; chromatin; regulation of DNA replication
ACSNU02099T0	male courtship behavior, veined wing generated song production; regulation of sodium ion transport; sodium channel regulator activity; cellular response to heat; integral to plasma membrane; voltage-gated sodium channel activity
ACSNU02100T0	axon guidance; transcription, DNA-dependent; tissue development; midbrain-hindbrain boundary development; hindbrain development; cell proliferation; forebrain development; regulation of multicellular organismal development; central nervous system neuron differentiation; regulation of cellular process; tube morphogenesis; nucleus; embryonic morphogenesis
ACSNU02101T0	single-organism cellular process; antigen processing and presentation of exogenous peptide antigen via MHC class II; dynactin complex; dynein binding; centrosome; cytosol
ACSNU02102T0	cGMP metabolic process; negative regulation of transcription from RNA polymerase II promoter; oviposition; protein binding; engulfment of apoptotic cell; zinc ion binding; steroid hormone receptor activity; mushroom body development; cerebellar Purkinje cell differentiation; positive regulation of growth rate; RNA polymerase II regulatory region sequence-specific DNA binding; positive regulation …
ACSNU02104T0	phytoalexin metabolic process; cellular response to growth factor stimulus; histidine catabolic process; oviposition; locomotory behavior; cellular response to alkaloid; synaptic vesicle amine transport; amino acid binding; indolalkylamine biosynthetic process; multicellular organismal aging; cytosol; tyrosine decarboxylase activity; isoquinoline alkaloid metabolic process; histamine biosynthetic…
ACSNU02105T0	positive regulation of circadian sleep/wake cycle, sleep; external side of plasma membrane; regulation of synaptic transmission, cholinergic; voltage-gated potassium channel complex; GPI anchor binding
ACSNU02106T0	nucleosome; DNA binding; nucleosome assembly; nucleus; protein heterodimerization activity
ACSNU02107T0	establishment of localization; nematode larval development; U6 snRNA binding; cell fate determination; gonad development; sporulation; U4 snRNP; protein complex; cell migration; positive regulation of growth rate; U4/U6 snRNP; regulation of cell proliferation; U4 snRNA binding; U4/U6 x U5 tri-snRNP complex; anatomical structure formation involved in morphogenesis; precatalytic spliceosome; embryo…
ACSNU02108T0	citrulline biosynthetic process; response to oxidative stress; oxidation-reduction process; root development; mitochondrial inner membrane; response to desiccation; hyperosmotic salinity response; glutamate-5-semialdehyde dehydrogenase activity; response to abscisic acid stimulus; pollen development; glutamate metabolic process; phosphorylation; ornithine biosynthetic process; proline biosyntheti…
ACSNU02110T0	serotonin receptor activity; axon hillock; axon terminus; regulation of feeding behavior; adenylate cyclase-inhibiting serotonin receptor signaling pathway; positive regulation of microtubule depolymerization; drug binding; regulation of sensory perception of pain; plasma membrane; integral to membrane; DNA replication; N-methyl-D-aspartate receptor clustering; cell proliferation; G-protein alpha…
ACSNU02112T0	mitochondrial inner membrane; protein binding; cristae formation; single-multicellular organism process; plasma membrane
ACSNU02113T0	kinase activity; metal ion binding; phosphorylation; intracellular; hippo signaling cascade
ACSNU02114T0	microtubule associated complex; ubiquinol-cytochrome-c reductase activity; metal ion binding; mitochondrial respiratory chain complex III; protein processing involved in protein targeting to mitochondrion; cytoplasmic microtubule organization; metalloendopeptidase activity; proteolysis; mitochondrial electron transport, ubiquinol to cytochrome c; mitochondrial processing peptidase complex; lipid …
ACSNU02115T0	nuclear pore complex assembly; mitotic cell cycle; protein binding; nuclear periphery; mRNA export from nucleus; nuclear membrane; nucleocytoplasmic transporter activity; kinetochore; glucose transport; regulation of biological process; structural constituent of nuclear pore; nuclear pore outer ring; metabolic process
ACSNU02116T0	regulation of tube diameter, open tracheal system; polytene chromosome; structural molecule activity; chitin-based embryonic cuticle biosynthetic process; nuclear lamina; positive regulation of growth rate; cuticle chitin biosynthetic process; spindle assembly; terminal region determination; trachea morphogenesis; spindle; torso signaling pathway; nuclear matrix; embryonic epithelial tube formati…
ACSNU02117T0	primary metabolic process; cell cycle; cellular macromolecule metabolic process; nuclear part
ACSNU02118T0	intracellular organelle part; contractile fiber
ACSNU02120T0	cellular protein metabolic process; protein binding
ACSNU02121T0	catalytic activity
ACSNU02123T0	zinc ion transmembrane transporter activity; zinc ion transmembrane transport; cellular zinc ion homeostasis; connective tissue development; integral to membrane; perinuclear region of cytoplasm; protein homodimerization activity; Golgi apparatus
ACSNU02126T0	activation of meiosis; signal transduction involved in regulation of gene expression; ectoderm development; epithelial to mesenchymal transition involved in endocardial cushion formation; anagen; cellular response to estradiol stimulus; mesenchymal cell proliferation; in utero embryonic development; otic placode formation; positive regulation of osteoblast differentiation; negative regulation of …
ACSNU02127T0	triglyceride metabolic process; ventricular cardiac myofibril assembly; thyroid gland development; protein homodimerization activity; positive regulation of cell proliferation; septum secundum development; Peyer's patch development; bundle of His development; atrial cardiac muscle cell development; leukocyte homeostasis; outflow tract septum morphogenesis; heart trabecula formation; odontogenesis…
ACSNU02128T0	synaptic vesicle coating; negative regulation of transcription, DNA-dependent; epithelial cell proliferation involved in salivary gland morphogenesis; RNA polymerase II core promoter sequence-specific DNA binding transcription factor activity; positive regulation of cell proliferation; protein kinase B signaling cascade; androgen receptor signaling pathway; midgut development; compound eye develo…
ACSNU02129T0	negative regulation of transcription from RNA polymerase II promoter; myoblast proliferation; negative regulation of neuron differentiation; neuron fate determination; muscle organ development; heart looping; negative regulation of cell proliferation; transcription factor complex; sequence-specific DNA binding transcription factor activity; transcription regulatory region sequence-specific DNA bi…
ACSNU02130T0	single-multicellular organism process; serine-type peptidase activity
ACSNU02132T0	alpha-glucosidase activity; microtubule associated complex; N-glycan processing; protein binding; glucosidase II complex; extracellular region
ACSNU02133T0	regulation of anion transport; regulation of ion transmembrane transport; Golgi cisterna membrane; signal transducer activity; integral to membrane; intracellular pH reduction; Golgi-associated vesicle membrane; skin development; voltage-gated anion channel activity; protein transport
ACSNU02134T0	mitochondrion; nucleolus; nucleic acid metabolic process; oligonucleotidase activity; 3'-5'-exoribonuclease activity; plasma membrane
ACSNU02135T0	protein homotetramerization; centrosome duplication; protein kinase binding; protein secretion; mitotic spindle stabilization; Golgi apparatus; microtubule motor activity; Golgi organization; microtubule binding; fusome; centrosome; plus-end directed microtubule sliding; mitotic centrosome separation; microtubule bundle formation; spindle assembly involved in mitosis; spindle microtubule; neuroge…
ACSNU02137T0	nucleosome; DNA binding; nucleosome assembly; lipid particle; nucleus; protein heterodimerization activity
ACSNU02138T0	DNA binding; chromatin assembly or disassembly; nucleus
ACSNU02140T0	positive regulation of pseudohyphal growth by positive regulation of transcription from RNA polymerase II promoter; protein binding; cell adhesion; adhesion to host; negative regulation of gene expression; cytosol; positive regulation of anoikis; mycelium development; sequence-specific DNA binding; conjugation with cellular fusion; sequence-specific DNA binding transcription factor activity; nucl…
ACSNU02142T0	negative regulation of alpha-beta T cell proliferation; signal transducer activity; response to gravity; SH3 domain binding; receptor tyrosine kinase binding; protein ubiquitination; dorsal/ventral axis specification, ovarian follicular epithelium; negative regulation of T cell receptor signaling pathway; proteolysis; determination of adult lifespan; phosphotyrosine binding; ubiquitin-protein lig…
ACSNU02143T0	chloroplast envelope; hydrogen peroxide catabolic process; trans-Golgi network; protein binding; embryo development ending in seed dormancy; growth; protein targeting to vacuole; cellular response to water deprivation; spermatogenesis; toxin catabolic process; aging; mitochondrial inner membrane; Golgi apparatus; cytosol; glutathione peroxidase activity; regulation of peptide transport; vesicle-m…
ACSNU02144T0	signal transducer activity; determination of adult lifespan; regulation of cell proliferation; zinc ion binding; carbohydrate homeostasis; receptor tyrosine kinase binding; regulation of cell death; calcium ion binding; negative regulation of epidermal growth factor-activated receptor activity; regulation of response to stress; phosphotyrosine binding; ubiquitin-protein ligase activity; dorsal/ve…
ACSNU02145T0	organic substance metabolic process; protein binding; nucleoside-triphosphatase activity; positive regulation of growth rate; negative regulation of multicellular organism growth; cellular metabolic process; nematode larval development; protein targeting to peroxisome; peroxisomal membrane
ACSNU02146T0	synaptonemal complex organization; syncytial blastoderm mitotic cell cycle; mitotic spindle organization; female meiosis sister chromatid cohesion; protein kinase activity; condensed chromosome kinetochore; cytoplasm; regulation of exit from mitosis; male meiosis sister chromatid cohesion; meiotic sister chromatid cohesion, centromeric; neurogenesis; mitotic spindle assembly checkpoint; binding; …
ACSNU02149T0	cytoskeleton; protein complex assembly; cell development; response to inorganic substance; protein lipidation; response to oxygen-containing compound; response to radiation; anatomical structure morphogenesis; regulation of autophagy; intracellular membrane-bounded organelle; system process; regulation of apoptotic process; identical protein binding; lens development in camera-type eye; negative …
ACSNU02150T0	(R)-2-hydroxyglutarate dehydrogenase activity; cell surface; electron carrier activity; mitochondrion
ACSNU02151T0	spermatogenesis; PRC1 complex; DNA binding; protein binding; multicellular organismal development; zinc ion binding
ACSNU02153T0	organic substance metabolic process; neuron projection; memory; regulation of biological quality; establishment of localization in cell; cell projection part; organelle membrane; single-organism transport; positive regulation of cellular process; cellular component organization; synaptic vesicle; regulation of synaptic transmission; intracellular organelle part; regulation of metabolic process
ACSNU02155T0	negative regulation of imaginal disc growth; microtubule cytoskeleton organization involved in establishment of planar polarity; establishment of epithelial cell apical/basal polarity; sensory perception of mechanical stimulus; hippo signaling cascade; cell-cell adhesion; peptide cross-linking; auditory receptor cell differentiation; cell morphogenesis involved in differentiation; cell adhesion m…
ACSNU02156T0	positive regulation of growth rate; maturation of SSU-rRNA from tricistronic rRNA transcript (SSU-rRNA, 5.8S rRNA, LSU-rRNA); nucleolus; endonucleolytic cleavage of tricistronic rRNA transcript (SSU-rRNA, 5.8S rRNA, LSU-rRNA); reproduction; protein maturation; nematode larval development; receptor-mediated endocytosis
ACSNU02157T0	organic cyclic compound binding; intracellular non-membrane-bounded organelle; mRNA export from nucleus; heterocyclic compound binding; nuclear envelope; nucleoplasm; membrane
ACSNU02158T0	positive regulation of cellular process; cell communication; cell proliferation; endocytosis; macromolecule localization; sensory organ development; cardiovascular system development; establishment or maintenance of cell polarity; single organism signaling; morphogenesis of a polarized epithelium; regulation of cellular metabolic process; regulation of biological quality; nervous system developme…
ACSNU02159T0	cellular process
ACSNU02160T0	binding; regulation of biological process; single-organism cellular process; single-organism metabolic process; oxidoreductase activity, acting on paired donors, with incorporation or reduction of molecular oxygen, 2-oxoglutarate as one donor, and incorporation of one atom each of oxygen into both donors; macromolecule metabolic process; endoplasmic reticulum; single-multicellular organism process
ACSNU02161T0	AP-2 adaptor complex; membrane invagination; phosphatidylinositol-4,5-bisphosphate binding; clathrin coat assembly; phosphatidylserine binding; regulation of multicellular organismal process; response to stimulus; microtubule binding; protein localization to plasma membrane; AP-2 adaptor complex binding; positive regulation of receptor-mediated endocytosis; embryo development; clathrin-mediated e…
ACSNU02163T0	vesicle membrane; protein binding; regulation of synapse structure and activity; neurotransmitter secretion; inositol phosphate metabolic process; cytosol; nucleic acid binding; inositol-polyphosphate 5-phosphatase activity; protein complex subunit organization; dephosphorylation; phosphatidylinositol biosynthetic process; terminal bouton; maintenance of presynaptic active zone structure; synapti…
ACSNU02164T0	signal transducer activity; GTP binding; gamma-aminobutyric acid signaling pathway; G-protein coupled acetylcholine receptor signaling pathway; G-protein coupled glutamate receptor signaling pathway; positive regulation of cell proliferation; response to nutrient; response to peptide hormone stimulus; regulation of protein localization; midbody; activation of MAPKK activity; GDP binding; metal io…
ACSNU02168T0	post-anal tail morphogenesis; oviposition; protein folding; regulation of cell shape; protein binding; intracellular membrane-bounded organelle; positive regulation of multicellular organism growth; protein disulfide isomerase activity; collagen and cuticulin-based cuticle development; cell surface; protein deglutathionylation; peptide cross-linking; positive regulation of embryonic development; …
ACSNU02169T0	chitin-based cuticle development; lactation; heterocyclic compound binding; protein binding; alanine-tRNA ligase activity; cellular iron ion homeostasis; mitochondrial matrix; heme biosynthetic process; cellular lipid metabolic process; embryonic hemopoiesis; mitochondrial inner membrane; nucleolus; cytosol; female pregnancy; coenzyme binding; response to hypoxia; glycine binding; erythrocyte dif…
ACSNU02170T0	nuclear-transcribed mRNA catabolic process, nonsense-mediated decay; translational termination; translational initiation; mitotic spindle elongation; centrosome duplication; translational elongation; cytosolic large ribosomal subunit; cell surface; mycelium development; structural constituent of ribosome; RNA binding; viral transcription; SRP-dependent cotranslational protein targeting to membrane
ACSNU02171T0	ubiquitin-dependent protein catabolic process; binding; single-organism process; cytoplasm
ACSNU02172T0	female meiosis I; cyclin catabolic process; phagocytosis; female meiosis II; protein binding; positive regulation of synapse maturation; mitotic anaphase-promoting complex activity; regulation of proteolysis; positive regulation of synaptic plasticity; anaphase-promoting complex; regulation of exit from mitosis; kinetochore; positive regulation of cell proliferation; activation of anaphase-promot…
ACSNU02174T0	poly(A)+ mRNA export from nucleus; heterocyclic compound binding; protein binding; post-embryonic development; nuclear pore; embryo development; positive regulation of transcription from RNA polymerase II promoter; organic cyclic compound binding; reproductive process
ACSNU02175T0	protein tyrosine/serine/threonine phosphatase activity; nucleoplasm; protein binding; protein tyrosine phosphatase activity; nuclear membrane; G2 DNA damage checkpoint; cell proliferation; cytoplasm; nucleolus; peptidyl-tyrosine dephosphorylation; activation of anaphase-promoting complex activity; centrosome; cilium assembly; spindle pole; protein serine/threonine phosphatase activity
ACSNU02176T0	cellular process
ACSNU02178T0	negative regulation of peptidase activity; regulation of cellular biosynthetic process; regulation of signal transduction; protein ubiquitination; defense response to bacterium; regulation of nitrogen compound metabolic process; regulation of macromolecule metabolic process; cytoplasm; regulation of primary metabolic process; protein binding; regulation of cysteine-type endopeptidase activity inv…
ACSNU02179T0	fatty acid biosynthetic process; protein homodimerization activity; organic cyclic compound biosynthetic process; mitotic spindle organization; cholesterol efflux; tissue development; peroxisome; cholesterol esterification; pollen germination; cholesterol O-acyltransferase activity; cytosol; acetyl-CoA C-acetyltransferase activity; branched-chain amino acid catabolic process; mitochondrial matrix…
ACSNU02180T0	amino acid transport; single-organism cellular process; response to organic substance; single-multicellular organism process; cell part; transporter activity
ACSNU02181T0	filamentous growth of a population of unicellular organisms in response to starvation; synaptic transmission, GABAergic; microtubule motor activity; mitotic spindle organization; nematode larval development; establishment of mitotic spindle orientation; microtubule-based movement; synaptic vesicle transport; filamentous growth of a population of unicellular organisms in response to biotic stimulu…
ACSNU02182T0	mitochondrial fission; apoptotic mitochondrial changes; protein binding; membrane; nucleotide binding; intracellular membrane-bounded organelle; regulation of organelle organization; protein complex assembly; regulation of apoptotic signaling pathway; hydrolase activity; peroxisome organization; positive regulation of cellular process; intracellular organelle part; cytoplasmic part; membrane fiss…
ACSNU02184T0	proton-transporting ATPase activity, rotational mechanism; phagocytic vesicle membrane; reproduction; transferrin transport; phagosome maturation; insulin receptor signaling pathway; cellular iron ion homeostasis; receptor-mediated endocytosis; mitotic spindle organization; ATP hydrolysis coupled proton transport; locomotion; integral to membrane; apoptotic process; vacuolar proton-transporting V…
ACSNU02185T0	carnitine shuttle; nucleolus; mitochondrial inner membrane; fatty acid beta-oxidation; carnitine O-palmitoyltransferase activity
ACSNU02186T0	single-organism cellular process; regulation of transcription, DNA-dependent; positive regulation of cellular process; nucleus
ACSNU02187T0	cellular process; organic substance transport; single-organism process
ACSNU02188T0	system development; enzyme linked receptor protein signaling pathway; regulation of metabolic process; single-organism developmental process; binding
ACSNU02189T0	sequence-specific DNA binding transcription factor activity; thyroid gland development; negative regulation of neuron apoptotic process; regulation of branch elongation involved in ureteric bud branching; ureter smooth muscle cell differentiation; mesoderm development; gonad development; regulation of protein localization; aorta morphogenesis; extraocular skeletal muscle development; peripheral n…
ACSNU02190T0	endosome; organelle membrane; intracellular organelle part
ACSNU02191T0	organic substance metabolic process; cellular metabolic process; intracellular membrane-bounded organelle; hydrolase activity; primary metabolic process
ACSNU02192T0	maintenance of protein location; protein serine/threonine kinase activity; actin filament organization; oocyte microtubule cytoskeleton organization; lipid binding; establishment of cell polarity; microtubule cytoskeleton organization involved in establishment of planar polarity; regulation of Wnt receptor signaling pathway; regulation of axonogenesis; germline ring canal; neuromuscular junction;…
ACSNU02194T0	diadenosine tetraphosphate catabolic process; bis(5'-nucleosyl)-tetraphosphatase (asymmetrical) activity; ADP biosynthetic process; ATP biosynthetic process; AMP biosynthetic process; induction of apoptosis; 5-phosphoribosyl 1-pyrophosphate pyrophosphatase activity; bis(5'-nucleosyl)-tetraphosphatase (symmetrical) activity; mitochondrion
ACSNU02197T0	growth; receptor tyrosine kinase binding; regulation of T-helper cell differentiation; negative regulation of T cell activation; JAK-STAT cascade; immunological synapse; cytoplasm; positive regulation of proteasomal ubiquitin-dependent protein catabolic process; negative regulation of epidermal growth factor-activated receptor activity; defense response
ACSNU02198T0	cytoplasm; hydrolase activity
ACSNU02199T0	ceramide metabolic process; fatty acid catabolic process; cholesterol esterification; lysophospholipase activity; cholesterol metabolic process; high-density lipoprotein particle; lysosome; reverse cholesterol transport; phospholipid binding; lipoprotein metabolic process; lipid storage; calcium-independent phospholipase A2 activity; apolipoprotein A-I binding; phosphatidylcholine-sterol O-acyltr…
ACSNU02201T0	heterocyclic compound binding; protein binding; resolution of meiotic recombination intermediates; hydrolase activity; FANCM-MHF complex; replication fork processing; Fanconi anaemia nuclear complex; organic cyclic compound binding; chromatin binding
ACSNU02202T0	immune response
ACSNU02203T0	cell migration; protein phosphorylation; cell growth; protein serine/threonine kinase activity; cell cycle; mitochondrion; cytoskeleton organization; ATP binding; cell proliferation; negative regulation of apoptotic process; negative regulation of extrinsic apoptotic signaling pathway; Golgi apparatus; nucleus
ACSNU02205T0	substrate-specific transmembrane transporter activity; integral to membrane; transmembrane transport
ACSNU02206T0	integral to membrane; glucose transmembrane transporter activity; trehalose transport; fructose transmembrane transporter activity; transmembrane transport
ACSNU02207T0	apical constriction; actomyosin contractile ring; pseudocleavage involved in syncytial blastoderm formation; neuron projection; meiosis I cytokinesis; profilin binding; open tracheal system development; mitotic cell cycle, embryonic; female gamete generation; receptor binding; neuron projection development; actin filament; sensory perception of sound; cytokinesis, actomyosin contractile ring asse…
ACSNU02208T0	response to stimulus; microtubule-based process; cellular component movement; multicellular organismal development; cilium assembly; reproductive process; intracellular part
ACSNU02210T0	cytoskeleton; synapse; receptor binding; synaptic transmission; plasma membrane
ACSNU02213T0	lipoteichoic acid binding; lipid antigen binding; extracellular space; sterol transport; lipopolysaccharide binding; peptidoglycan binding; hemolymph coagulation
ACSNU02214T0	microtubule associated complex; sensory perception of sound; intracellular membrane-bounded organelle; receptor binding; visual perception; protein C-terminus binding; catalytic activity
ACSNU02215T0	RNA interference; pronephric nephron tubule development; positive regulation of nuclear-transcribed mRNA catabolic process, deadenylation-dependent decay; cytosol; somatic stem cell maintenance; metal ion binding; definitive hemopoiesis; somatic stem cell division; 3'-UTR-mediated mRNA destabilization; T cell differentiation in thymus; DNA binding; regulation of translation; mRNA 3'-UTR AU-rich r…
ACSNU02216T0	response to oxidative stress; copper ion binding; fatty-acyl-CoA binding; brown fat cell differentiation; oxidation-reduction process; thiolester hydrolase activity; nucleolus; methylmalonate-semialdehyde dehydrogenase (acylating) activity; 3-chloroallyl aldehyde dehydrogenase activity; chlorophyll catabolic process; beta-alanine catabolic process; thymine catabolic process; malonate-semialdehyde…
ACSNU02218T0	cytosol; microtubule associated complex; glutathione biosynthetic process; pyruvate carboxylase activity; pyruvate metabolic process; metal ion binding; glutathione synthase activity; DNA binding; ATP binding; glycolysis; gluconeogenesis; mitochondrial matrix; biotin carboxylase activity; carbon utilization; lipid particle
ACSNU02219T0	positive regulation of cell proliferation; regulation of innate immune response; protein dephosphorylation; regulation of T cell activation; single-multicellular organism process; interferon-gamma-mediated signaling pathway; transmembrane receptor protein tyrosine phosphatase activity; positive regulation of immune system process; type I interferon-mediated signaling pathway; plasma membrane part…
ACSNU02220T0	diterpenoid metabolic process; ammonia transmembrane transporter activity; sodium:potassium:chloride symporter activity; basolateral plasma membrane; protein insertion into membrane from inner side; swim bladder inflation; integral to membrane; cell surface; rubidium ion transmembrane transporter activity; inner ear morphogenesis; ion transmembrane transport; transepithelial chloride transport; p…
ACSNU02221T0	binding; metabolic process; catalytic activity; cytoplasm
ACSNU02222T0	testosterone 6-beta-hydroxylase activity; defense response to bacterium; response to insecticide; response to caffeine; thermosensory behavior; testosterone 16-alpha-hydroxylase activity
ACSNU02223T0	organic substance metabolic process; cellular catabolic process; binding; intracellular membrane-bounded organelle; oxidation-reduction process; defense response to bacterium; single-organism developmental process; monooxygenase activity; response to insecticide; organ development; response to caffeine; thermosensory behavior
ACSNU02224T0	defense response to bacterium; single-organism developmental process; organ development; response to insecticide; response to caffeine; thermosensory behavior
ACSNU02225T0	defense response to bacterium; oxidoreductase activity, acting on paired donors, with incorporation or reduction of molecular oxygen; single-organism developmental process; organ development; response to insecticide; response to caffeine; thermosensory behavior; steroid hydroxylase activity
ACSNU02226T0	organic substance metabolic process; cellular catabolic process; binding; intracellular membrane-bounded organelle; oxidation-reduction process; single-organism developmental process; oxidoreductase activity; response to chemical stimulus; organ development; membrane
ACSNU02227T0	intracellular membrane-bounded organelle; defense response to bacterium; oxidoreductase activity, acting on paired donors, with incorporation or reduction of molecular oxygen; response to insecticide; response to caffeine; thermosensory behavior; membrane; steroid hydroxylase activity
ACSNU02229T0	plus-end-directed microtubule motor activity; plus-end-directed vesicle transport along microtubule; nucleotide binding; cellular membrane organization; anterograde axon cargo transport; cytosol; antigen processing and presentation of exogenous peptide antigen via MHC class II; blood coagulation; centrosome; plus-end kinesin complex; Rho GTPase binding; mitotic centrosome separation; midbody; det…
ACSNU02232T0	sleep; regulation of biological quality; regulation of transport; dendrite membrane; delayed rectifier potassium channel activity; single-organism metabolic process; synaptic transmission; protein catabolic process; ion transmembrane transport; regulation of cellular process; voltage-gated potassium channel complex; neuronal cell body membrane; potassium ion transport; protein homooligomerization…
ACSNU02233T0	neuronal cell body membrane; potassium ion transport; voltage-gated potassium channel complex; dendrite membrane; delayed rectifier potassium channel activity; ion transmembrane transport; axolemma; protein catabolic process; sleep
ACSNU02234T0	chaeta development; wing disc development; intracellular membrane-bounded organelle; defense response to bacterium; oxidoreductase activity; response to insecticide; response to caffeine; thermosensory behavior; membrane
ACSNU02236T0	positive regulation of bone mineralization; embryonic skeletal limb joint morphogenesis; protein kinase activity; nematode larval development; metanephros development; pharyngeal pumping; metal ion binding; chondrocyte differentiation; osteoblast proliferation; mesonephros development; terminal region determination; embryonic foregut morphogenesis; middle ear morphogenesis; positive regulation of…
ACSNU02237T0	cellular response to farnesol; sulfur amino acid metabolic process; peptidyl-tyrosine autophosphorylation; nucleotide binding; protein tyrosine kinase activity; vegetative phase change; extracellular region; cytoplasm; cellular amino acid biosynthetic process; arginine metabolic process; serine family amino acid metabolic process; protein homodimerization activity; plasma membrane; nucleus; virus…
ACSNU02238T0	focal adhesion; integrin binding; phagocytosis; maintenance of epithelial integrity, open tracheal system; larval somatic muscle development; regulation of cell shape; cell adhesion; cytoskeletal anchoring at plasma membrane; terminal branching, open tracheal system; negative regulation of transcription, DNA-dependent; cytosol; actin binding; trachea morphogenesis; ruffle; apposition of dorsal an…
ACSNU02239T0	response to gravity; protein homodimerization activity; phospholipid biosynthetic process; long-chain fatty-acyl-CoA biosynthetic process; response to nutrient; neuroblast proliferation; regulation of extrinsic apoptotic signaling pathway; long-chain fatty acid metabolic process; peroxisomal membrane; response to hypoxia; response to oleic acid; cellular response to insulin stimulus; plasma membr…
ACSNU02240T0	protein binding; vacuole; protein targeting; Golgi apparatus; response to stimulus; vesicle fusion with Golgi apparatus; neuronal cell body; organelle membrane; ER to Golgi vesicle-mediated transport; endosome; synaptic vesicle; intracellular organelle part; SNARE complex
ACSNU02241T0	organic substance metabolic process; binding; intracellular membrane-bounded organelle; primary metabolic process; plasma membrane part; lipid transport; cytoplasmic part
ACSNU02242T0	axon guidance; neuron migration; cerebral cortex tangential migration; regulation of cell proliferation; detection of temperature stimulus; positive regulation of Notch signaling pathway; cell proliferation in forebrain; negative regulation of transcription, DNA-dependent; elongation of arista core; proximal/distal pattern formation, imaginal disc; positive regulation of organ growth; sensory per…
ACSNU02244T0	dendrite development; regulation of GTPase activity; neuron migration; regulation of response to food; response to sucrose stimulus; larval somatic muscle development; protein binding; regulation of heart contraction; circadian regulation of gene expression; larval feeding behavior; larval locomotory behavior; forebrain development; Golgi apparatus; long-term memory; cytosol; short-term memory; a…
ACSNU02245T0	anatomical structure morphogenesis; gene silencing by RNA; protein binding; piRNA metabolic process; pi-body; polysome; positive regulation of translation; single-stranded RNA binding; positive regulation of meiosis I; piRNA binding; mRNA cap binding complex; RNA 5'-end processing; spermatid development; chromatoid body; DNA methylation involved in gamete generation; germ-line stem cell maintenan…
ACSNU02246T0	positive regulation of bone mineralization; metanephric nephron tubule development; embryonic skeletal limb joint morphogenesis; protein kinase activity; renal vesicle progenitor cell differentiation; heart development; gonad development; mesonephric duct morphogenesis; metal ion binding; chondrocyte differentiation; osteoblast proliferation; negative regulation of nephron tubule epithelial cell …
ACSNU02247T0	nucleic acid binding; nuclear lumen; chromosome organization; cellular macromolecule metabolic process; nucleic acid metabolic process; kinetochore; cytoplasm
ACSNU02248T0	cytoplasm
ACSNU02250T0	mitotic cell cycle; organelle organization; cell cycle process; protein complex subunit organization; spindle
ACSNU02251T0	apoptotic cell clearance; protein complex; cellular macromolecule metabolic process; cell migration; entry into host cell; protein metabolic process; regulation of locomotion; regulation of macromolecule metabolic process; regulation of apoptotic process; regulation of primary metabolic process; regulation of cellular metabolic process; integral to plasma membrane; protein binding; immune system …
ACSNU02252T0	natural killer cell differentiation; protein homodimerization activity; Peyer's patch development; histone H3 acetylation; immunoglobulin V(D)J recombination; transcription factor binding; T cell differentiation in thymus; positive regulation of transcription from RNA polymerase II promoter; histone H4 acetylation; exonuclease activity; mitochondrion; transcription factor complex; positive regula…
ACSNU02254T0	oligo-1,6-glucosidase activity; carbohydrate metabolic process; extracellular space; digestion; alpha-amylase activity; calcium ion binding; protein binding
ACSNU02255T0	single-multicellular organism process; intracellular part; cellular process; single-organism behavior
ACSNU02256T0	protein O-linked glycosylation via threonine; polypeptide N-acetylgalactosaminyltransferase activity; membrane; Golgi apparatus
ACSNU02258T0	negative regulation of biological process; single-organism process
ACSNU02259T0	cytoskeleton; compound eye morphogenesis; embryo development; positive regulation of GTPase activity; cellular component organization; spermatogenesis; cytokinesis; tubulin binding; transport; GTPase activator activity; regulation of Rho GTPase activity
ACSNU02260T0	cytoplasmic part
ACSNU02262T0	transferase activity, transferring phosphorus-containing groups; metabolic process
ACSNU02264T0	negative regulation of innate immune response; protein binding; negative regulation of peptidoglycan recognition protein signaling pathway; negative regulation of interferon-gamma production; detection of bacterium; extracellular region; peptidoglycan binding; microtubule associated complex; negative regulation of natural killer cell differentiation involved in immune response; peptidoglycan rece…
ACSNU02265T0	regulation of circadian sleep/wake cycle, sleep; negative regulation of innate immune response; protein binding; negative regulation of peptidoglycan recognition protein signaling pathway; negative regulation of interferon-gamma production; positive regulation of biological process; signaling pattern recognition receptor activity; extracellular region; microtubule associated complex; negative reg…
ACSNU02267T0	cytosol; pyridoxal phosphate biosynthetic process; aromatic compound biosynthetic process; oxygen-dependent protoporphyrinogen oxidase activity; chloroplast envelope; pyridoxamine-phosphate oxidase activity; organic cyclic compound biosynthetic process; heterocycle biosynthetic process; cellular nitrogen compound biosynthetic process; chloroplast thylakoid; pyridoxal metabolic process; organonitr…
ACSNU02268T0	apoptotic process; ubiquitin protein ligase binding; developmental process involved in reproduction; regulation of biological process; protein complex; DNA metabolic process; organ development; meiosis I; receptor-mediated endocytosis; neurogenesis; chitin-based larval cuticle pattern formation; plasma membrane; embryo development ending in birth or egg hatching; chromosome organization; oogenesi…
ACSNU02270T0	midbrain-hindbrain boundary morphogenesis; adenohypophysis development; larval locomotory behavior; midbrain development; labyrinthine layer blood vessel development; lens development in camera-type eye; neuronal stem cell maintenance; positive regulation of T cell proliferation; protein complex assembly; hindbrain morphogenesis; common bile duct development; somatic stem cell maintenance; nephro…
ACSNU02271T0	membrane
ACSNU02273T0	midbrain-hindbrain boundary morphogenesis; adenohypophysis development; larval locomotory behavior; midbrain development; labyrinthine layer blood vessel development; lens development in camera-type eye; neuronal stem cell maintenance; positive regulation of T cell proliferation; protein complex assembly; hindbrain morphogenesis; common bile duct development; somatic stem cell maintenance; negati…
ACSNU02278T0	cell-cell adhesion; plasma membrane; integral to membrane
ACSNU02279T0	nematode larval development; system development; intracellular membrane-bounded organelle; cytoplasmic part; single-organism developmental process
ACSNU02280T0	succinate transmembrane transporter activity; thiosulfate transport; organic substance biosynthetic process; sulfate transmembrane transporter activity; malate transmembrane transporter activity; oxaloacetate transport; malate transmembrane transport; mitochondrial inner membrane; integral to membrane; succinate transmembrane transport; inorganic phosphate transmembrane transporter activity; sulf…
ACSNU02281T0	gluconeogenesis; sulfur compound transport; malate transport; inorganic anion transport; inorganic anion transmembrane transporter activity; mitochondrial inner membrane; sulfur compound transmembrane transporter activity; chloroplast; response to stimulus; small molecule metabolic process; ion transmembrane transport; oxoglutarate:malate antiporter activity; lipid particle; integral to plasma me…
ACSNU02282T0	midbrain-hindbrain boundary morphogenesis; adenohypophysis development; larval locomotory behavior; midbrain development; labyrinthine layer blood vessel development; locomotion involved in locomotory behavior; neuronal stem cell maintenance; positive regulation of T cell proliferation; protein complex assembly; startle response; hindbrain morphogenesis; common bile duct development; somatic stem…
ACSNU02284T0	tubulin-tyrosine ligase activity; tubulin binding; protein polyglutamylation; neurogenesis; intracellular part
ACSNU02285T0	cellular protein modification process
ACSNU02286T0	midbrain-hindbrain boundary morphogenesis; adenohypophysis development; midbrain development; labyrinthine layer blood vessel development; locomotion involved in locomotory behavior; lens development in camera-type eye; neuronal stem cell maintenance; positive regulation of T cell proliferation; protein complex assembly; startle response; hindbrain morphogenesis; common bile duct development; som…
ACSNU02287T0	regulation of synaptic activity; RNA polymerase II core promoter sequence-specific DNA binding transcription factor activity; muscle tissue morphogenesis; neural crest cell fate commitment; Wnt receptor signaling pathway; skeletal muscle tissue regeneration; salivary gland morphogenesis; enteric nervous system development; sensory perception of sound; RNA polymerase II distal enhancer sequence-sp…
ACSNU02288T0	RNA polymerase II core promoter sequence-specific DNA binding transcription factor activity; muscle tissue morphogenesis; apoptotic process; skeletal muscle tissue regeneration; enteric nervous system development; dorsal/ventral neural tube patterning; satellite cell commitment; spinal cord association neuron differentiation; embryonic skeletal system development; positive regulation of transcrip…
ACSNU02289T0	signal transduction; receptor binding
ACSNU02291T0	chromosome organization; biological regulation; nucleus
ACSNU02293T0	nuclear part
ACSNU02294T0	regulation of localization; cell morphogenesis; regulation of multicellular organismal development; tissue development; positive regulation of macromolecule biosynthetic process; regulation of anatomical structure morphogenesis; nucleobase-containing compound biosynthetic process; organelle organization; receptor binding; negative regulation of programmed cell death; blood coagulation; nucleic ac…
ACSNU02296T0	peptidase activity, acting on L-amino acid peptides; single-organism cellular process; membrane part; protein binding; cell part
ACSNU02297T0	single-organism cellular process; intracellular membrane-bounded organelle; gene expression; response to stimulus; organ development; RNA metabolic process; regulation of biological process; single-organism developmental process; binding
ACSNU02299T0	chondroitin sulfate proteoglycan biosynthetic process; protein xylosyltransferase activity; D-xylose metabolic process; heparan sulfate proteoglycan biosynthetic process; membrane
ACSNU02300T0	histone H4 acetylation; Golgi membrane; H4 histone acetyltransferase activity; cell proliferation; peptide alpha-N-acetyltransferase activity; chromosome segregation; meiosis; mitotic anaphase; N-terminal peptidyl-methionine acetylation; nucleosome assembly
ACSNU02302T0	negative regulation of neurotransmitter secretion; heterophilic cell-cell adhesion; nuclear matrix; nephrocyte filtration; negative regulation of epidermal growth factor receptor signaling pathway; RNA polymerase II core promoter proximal region sequence-specific DNA binding transcription factor activity involved in positive regulation of transcription; transcriptional repressor complex; garland …
ACSNU02304T0	transcription, DNA-dependent; intracellular part
ACSNU02305T0	proteasomal ubiquitin-dependent protein catabolic process; nucleolus; interferon-gamma binding; Cul3-RING ubiquitin ligase complex; cell surface; ubiquitin-protein ligase activity; protein ubiquitination; PML body; actin binding; perinuclear region of cytoplasm; negative regulation of apoptotic process; Golgi apparatus
ACSNU02307T0	translation; positive regulation of growth rate; determination of adult lifespan; structural constituent of ribosome; mitochondrial small ribosomal subunit; nematode larval development; embryo development ending in birth or egg hatching
ACSNU02308T0	catalytic activity
ACSNU02309T0	endochitinase activity; single-organism cellular process; chitin catabolic process; extracellular space; chitin binding; response to bacterium; cytoplasm; single-multicellular organism process
ACSNU02310T0	cell projection organization; anterior/posterior pattern specification; membrane part; positive regulation of cytokine biosynthetic process; epithelial cell type specification, open tracheal system; toll-like receptor signaling pathway; cell proliferation; crystal cell differentiation; compound eye photoreceptor development; dorsal/ventral pattern formation, imaginal disc; cell fate determination…
ACSNU02311T0	pseudouridine synthesis; isomerase activity; tRNA processing
ACSNU02312T0	cell surface; neurotrophin TRK receptor signaling pathway; fin morphogenesis; collagen catabolic process; trans-Golgi network; regulation of endopeptidase activity; post-translational protein modification; serine-type endopeptidase inhibitor activity; negative regulation of transforming growth factor beta1 production; viral protein processing; positive regulation of transforming growth factor bet…
ACSNU02314T0	dynein complex; single-organism cellular process; motor activity; cytoplasmic part; axoneme
ACSNU02315T0	inositol phosphate phosphatase activity
ACSNU02316T0	neuron projection; acetylcholine receptor activity; protein complex assembly; regulation of pharyngeal pumping; extracellular ligand-gated ion channel activity; integral to membrane; postsynaptic membrane; regulation of oviposition; acetylcholine-gated cation channel activity; neuronal cell body; ion transmembrane transport; regulation of cellular process; neuromuscular synaptic transmission; pla…
ACSNU02317T0	cognition; acetylcholine-activated cation-selective channel activity; regulation of excitatory postsynaptic membrane potential; regulation of signaling; signal transduction; response to external stimulus; regulation of cell communication; muscle cell cellular homeostasis; cation transport; postsynaptic membrane; regulation of response to stimulus; positive regulation of cellular process; acetylch…
ACSNU02319T0	transport; single-organism cellular process; cytoplasmic part; biological regulation; membrane
ACSNU02320T0	mitochondrial fusion; mitochondrial inner membrane; protein complex scaffold; negative regulation of transcription from RNA polymerase II promoter; phosphatase binding; inner mitochondrial membrane organization; RNA polymerase II transcription regulatory region sequence-specific DNA binding transcription factor activity involved in negative regulation of transcription; nucleus
ACSNU02322T0	focal adhesion; anterograde synaptic vesicle transport; oviposition; locomotory behavior; axon target recognition; negative regulation of synaptic growth at neuromuscular junction; presynaptic active zone; receptor signaling complex scaffold activity; photoreceptor cell morphogenesis; cytoplasm; protein localization; protein complex; axon; axon cargo transport; retinal ganglion cell axon guidance…
ACSNU02323T0	translation initiation factor activity; cytosol; mRNA binding; translation preinitiation complex; eukaryotic translation initiation factor 3 complex; regulation of translational initiation
ACSNU02324T0	calcium ion binding; mitochondrion; CDP-diacylglycerol-glycerol-3-phosphate 3-phosphatidyltransferase activity; diacylglycerol metabolic process; cardiolipin biosynthetic process
ACSNU02325T0	membrane; positive regulation of protein insertion into mitochondrial membrane involved in apoptotic signaling pathway; protein complex; lysophosphatidic acid acyltransferase activity; intracellular organelle part; fatty acid binding; phosphatidic acid biosynthetic process; protein homodimerization activity; endoplasmic reticulum; 'de novo' posttranslational protein folding; positive regulation o…
ACSNU02326T0	vacuolar membrane; nuclear-transcribed mRNA catabolic process, nonsense-mediated decay; translational termination; translational initiation; reproduction; mitotic spindle elongation; protein binding; multicellular organismal development; receptor-mediated endocytosis; RNA methylation; translational elongation; cell wall; Golgi apparatus; nucleolus; regulation of cell cycle; nuclear chromosome; st…
ACSNU02327T0	polytene chromosome; negative regulation of chromatin silencing; locomotion; nucleolus; embryo development ending in birth or egg hatching; sequence-specific DNA binding; specification of segmental identity, maxillary segment; imaginal disc-derived leg morphogenesis; sequence-specific DNA binding transcription factor activity; proboscis development; body morphogenesis; positive regulation of tran…
ACSNU02329T0	COPI vesicle coat; cytosol; determination of adult lifespan; apoptotic process; retrograde vesicle-mediated transport, Golgi to ER; oocyte development; secretion by cell; molting cycle, collagen and cuticulin-based cuticle; intra-Golgi vesicle-mediated transport; nematode larval development; COPI coating of Golgi vesicle; receptor-mediated endocytosis; intracellular protein transport; embryo deve…
ACSNU02330T0	sulfur amino acid catabolic process; mitochondrial inner membrane; sulfide oxidation, using sulfide:quinone oxidoreductase; cellular nitrogen compound metabolic process; sulfide:quinone oxidoreductase activity
ACSNU02331T0	transcription initiation from RNA polymerase II promoter; regulation of cell shape; transforming growth factor beta receptor signaling pathway; protein kinase binding; snRNA binding; cell division; nucleolus; positive transcription elongation factor complex b; polytene chromosome puff; transcription regulatory region DNA binding; regulation of cyclin-dependent protein serine/threonine kinase acti…
ACSNU02332T0	chromatin modification; neurogenesis; NSL complex; mitotic G2 DNA damage checkpoint
ACSNU02333T0	zinc ion transmembrane transporter activity; divalent inorganic cation transport; zinc ion transmembrane transport; integral to membrane; response to zinc ion; cell part
ACSNU02334T0	mRNA binding; mRNA splicing, via spliceosome; single-organism process; U1 snRNP; focal adhesion; protein binding; plasma membrane
ACSNU02335T0	hemoglobin metabolic process; erythrocyte differentiation; membrane
ACSNU02338T0	HOPS complex; protein binding; endosome organization; lysosome organization
ACSNU02339T0	base-excision repair; protein binding; alkylbase DNA N-glycosylase activity
ACSNU02342T0	gravitropism; cytoskeleton organization; response to misfolded protein; determination of adult lifespan; gluconeogenesis; fatty acid beta-oxidation; proteasomal ubiquitin-dependent protein catabolic process; karyogamy; toxin catabolic process; proteasome core complex assembly; blastocyst development; cytosol; embryo sac egg cell differentiation; nematode larval development; pollen development; pr…
ACSNU02344T0	acrosomal vesicle; centriole; protein autophosphorylation; motile cilium; protein serine/threonine kinase activity; identical protein binding; spermatid development; magnesium ion binding; regulation of cellular process; ATP binding
ACSNU02350T0	chaeta development; wing disc development; defense response to bacterium; response to insecticide; response to caffeine; thermosensory behavior
ACSNU02352T0	cytosol; protein peptidyl-prolyl isomerization; precatalytic spliceosome; protein folding; regulation of post-mating oviposition; mRNA splicing, via spliceosome; peptidyl-prolyl cis-trans isomerase activity; protein binding; catalytic step 2 spliceosome; cyclosporin A binding; embryo development ending in birth or egg hatching
ACSNU02353T0	cytosol; protein peptidyl-prolyl isomerization; precatalytic spliceosome; protein folding; regulation of post-mating oviposition; mRNA splicing, via spliceosome; peptidyl-prolyl cis-trans isomerase activity; protein binding; catalytic step 2 spliceosome; embryo development ending in birth or egg hatching
ACSNU02354T0	venous blood vessel development; transforming growth factor beta receptor signaling pathway; cell surface; lymphatic endothelial cell differentiation; positive regulation of bone mineralization; cardiac muscle cell fate commitment; protein homodimerization activity; signal transduction by phosphorylation; negative regulation of DNA biosynthetic process; in utero embryonic development; G1/S transi…
ACSNU02359T0	protein binding; zinc ion binding; regulation of alternative mRNA splicing, via spliceosome; mRNA splice site selection; embryonic limb morphogenesis; Golgi apparatus; cytoplasmic stress granule; negative regulation of myoblast differentiation; nervous system development; double-stranded RNA binding; nucleus; in utero embryonic development
ACSNU02361T0	positive regulation of growth rate
ACSNU02362T0	smooth muscle tissue development; double-stranded DNA binding; embryonic digestive tract development; transcription factor complex; DNA binding, bending; BMP signaling pathway; RNA polymerase II distal enhancer sequence-specific DNA binding transcription factor activity; sequence-specific DNA binding; transcription factor binding; cell proliferation; pattern specification process; nucleus; regula…
ACSNU02363T0	microtubule cytoskeleton; cellular protein metabolic process; mitochondrial inner membrane presequence translocase complex; integral to mitochondrial inner membrane; protein targeting to mitochondrion; enzyme binding
ACSNU02364T0	negative regulation of transcription from RNA polymerase II promoter; transcription corepressor activity; histone deacetylase binding; negative regulation of transforming growth factor beta receptor signaling pathway; negative regulation of BMP signaling pathway; nucleotide binding; cerebellar Purkinje cell differentiation; positive regulation of smoothened signaling pathway; cytoplasm; transcrip…
ACSNU02366T0	membrane; nucleotide binding; translation; translation elongation factor activity; GTPase activity; mitochondrial part
ACSNU02367T0	transcription initiation from RNA polymerase II promoter; protein binding; regulation of transcription from RNA polymerase II promoter; mediator complex; positive regulation of biological process; RNA polymerase II transcription cofactor activity; dendrite morphogenesis; muscle organ development; blastocyst development; stem cell maintenance; transcription coactivator activity; DNA-directed RNA p…
ACSNU02368T0	histone H3-K4 dimethylation; heterocyclic compound binding; polytene chromosome; protein binding; Set1C/COMPASS complex; positive regulation of JAK-STAT cascade; euchromatin; nucleolus; histone methyltransferase activity (H3-K4 specific); histone H3-K4 trimethylation; organic cyclic compound binding; transcriptionally active chromatin
ACSNU02369T0	positive regulation of growth rate; protein heterooligomerization; striated muscle myosin thick filament assembly; ubiquinol-cytochrome-c reductase activity; mitochondrial respiratory chain complex III; protein complex binding; mitochondrial electron transport, ubiquinol to cytochrome c
ACSNU02373T0	chromatin; positive regulation of cellular metabolic process; macromolecular complex; DNA-dependent ATPase activity; regulation of histone modification; histone H3-K9 methylation; DNA metabolic process; positive regulation of macromolecule metabolic process; chromatin silencing; helicase activity; binding; nucleus
[truncated: 4,832 more rows]
