# Supplementary material for: Uncovering the novel characteristics of Asian honey bee, Apis cerana, by whole genome sequencing
Source: BMC Genomics. 2015 Jan 2;16(1):1. doi: 10.1186/1471-2164-16-1 (PMC4326529; doi:10.1186/1471-2164-16-1)
Supplement: Supplementary file 3 — Additional file 3: Is a spreadsheet showing results of KEGG analyses of A. cerana OGS v 1.0. (XLSX 66 KB) [file 12864_2014_6994_MOESM3_ESM.xlsx]

## Sheet: keggmaps
Pathway	Seqs in Pathway	Enzyme	Ezyme ID	Seqs of Enzyme	Seqs	Pathway ID	Pathway Image
alpha-Linolenic acid metabolism	12	hydratase	ec:4.2.1.17	5	ACSNU03073T0, ACSNU03074T0, ACSNU05799T0, ACSNU07859T0, ACSNU10419T0	map00592	keggmaps/map00592_20130715085927.png
alpha-Linolenic acid metabolism	12	C-acyltransferase	ec:2.3.1.16	3	ACSNU03073T0, ACSNU03074T0, ACSNU10419T0	map00592	keggmaps/map00592_20130715085927.png
alpha-Linolenic acid metabolism	12	A2	ec:3.1.1.4	7	ACSNU01119T0, ACSNU01934T0, ACSNU03913T0, ACSNU05109T0, ACSNU05141T0, ACSNU05652T0, ACSNU09209T0	map00592	keggmaps/map00592_20130715085927.png
Linoleic acid metabolism	7	A2	ec:3.1.1.4	7	ACSNU01119T0, ACSNU01934T0, ACSNU03913T0, ACSNU05109T0, ACSNU05141T0, ACSNU05652T0, ACSNU09209T0	map00591	keggmaps/map00591_20130715085928.png
Biosynthesis of unsaturated fatty acids	15	hydratase	ec:4.2.1.17	5	ACSNU03073T0, ACSNU03074T0, ACSNU05799T0, ACSNU07859T0, ACSNU10419T0	map01040	keggmaps/map01040_20130715085931.png
Biosynthesis of unsaturated fatty acids	15	hydrolase	ec:3.1.2.2	3	ACSNU01312T0, ACSNU03676T0, ACSNU07366T0	map01040	keggmaps/map01040_20130715085931.png
Biosynthesis of unsaturated fatty acids	15	C-acyltransferase	ec:2.3.1.16	3	ACSNU03073T0, ACSNU03074T0, ACSNU10419T0	map01040	keggmaps/map01040_20130715085931.png
Biosynthesis of unsaturated fatty acids	15	9-desaturase	ec:1.14.19.1	6	ACSNU00198T0, ACSNU01320T0, ACSNU05766T0, ACSNU05770T0, ACSNU05774T0, ACSNU05775T0	map01040	keggmaps/map01040_20130715085931.png
Biosynthesis of unsaturated fatty acids	15	dehydrogenase	ec:1.1.1.211	3	ACSNU03073T0, ACSNU03074T0, ACSNU10419T0	map01040	keggmaps/map01040_20130715085931.png
Biosynthesis of unsaturated fatty acids	15	reductase (NADPH)	ec:1.3.1.38	1	ACSNU08120T0	map01040	keggmaps/map01040_20130715085931.png
Arachidonic acid metabolism	24	hydrolase	ec:3.3.2.6	1	ACSNU00766T0	map00590	keggmaps/map00590_20130715085934.png
Arachidonic acid metabolism	24	synthase	ec:5.3.99.3	1	ACSNU01792T0	map00590	keggmaps/map00590_20130715085934.png
Arachidonic acid metabolism	24	synthase	ec:5.3.99.2	2	ACSNU07644T0, ACSNU09324T0	map00590	keggmaps/map00590_20130715085934.png
Arachidonic acid metabolism	24	epoxide hydrolase	ec:3.3.2.10	1	ACSNU04959T0	map00590	keggmaps/map00590_20130715085934.png
Arachidonic acid metabolism	24	glutamyl transpeptidase	ec:2.3.2.2	2	ACSNU00897T0, ACSNU07556T0	map00590	keggmaps/map00590_20130715085934.png
Arachidonic acid metabolism	24	peroxidase	ec:1.11.1.9	10	ACSNU01792T0, ACSNU01934T0, ACSNU02135T0, ACSNU02839T0, ACSNU04223T0, ACSNU05141T0, ACSNU07372T0, ACSNU07644T0, ACSNU08505T0, ACSNU09324T0	map00590	keggmaps/map00590_20130715085934.png
Arachidonic acid metabolism	24	reductase (NADPH)	ec:1.1.1.184	4	ACSNU04067T0, ACSNU06319T0, ACSNU07955T0, ACSNU08323T0	map00590	keggmaps/map00590_20130715085934.png
Arachidonic acid metabolism	24	synthase	ec:1.14.99.1	1	ACSNU06930T0	map00590	keggmaps/map00590_20130715085934.png
Arachidonic acid metabolism	24	A2	ec:3.1.1.4	7	ACSNU01119T0, ACSNU01934T0, ACSNU03913T0, ACSNU05109T0, ACSNU05141T0, ACSNU05652T0, ACSNU09209T0	map00590	keggmaps/map00590_20130715085934.png
Taurine and hypotaurine metabolism	7	decarboxylase	ec:4.1.1.29	2	ACSNU01471T0, ACSNU07845T0	map00430	keggmaps/map00430_20130715085937.png
Taurine and hypotaurine metabolism	7	decarboxylase	ec:4.1.1.15	3	ACSNU01471T0, ACSNU07693T0, ACSNU07845T0	map00430	keggmaps/map00430_20130715085937.png
Taurine and hypotaurine metabolism	7	glutamyl transpeptidase	ec:2.3.2.2	2	ACSNU00897T0, ACSNU07556T0	map00430	keggmaps/map00430_20130715085937.png
Taurine and hypotaurine metabolism	7	dehydrogenase	ec:1.4.1.2	1	ACSNU05656T0	map00430	keggmaps/map00430_20130715085937.png
Taurine and hypotaurine metabolism	7	dioxygenase	ec:1.13.11.20	1	ACSNU05071T0	map00430	keggmaps/map00430_20130715085937.png
Sulfur metabolism	7	adenosine 5-phosphosulfate sulfohydrolase	ec:3.6.2.1	1	ACSNU05751T0	map00920	keggmaps/map00920_20130715085940.png
Sulfur metabolism	7	adenylyltransferase (ADP)	ec:2.7.7.5	1	ACSNU05751T0	map00920	keggmaps/map00920_20130715085940.png
Sulfur metabolism	7	adenylyltransferase	ec:2.7.7.4	1	ACSNU03815T0	map00920	keggmaps/map00920_20130715085940.png
Sulfur metabolism	7	sulfurtransferase	ec:2.8.1.1	1	ACSNU09045T0	map00920	keggmaps/map00920_20130715085940.png
Sulfur metabolism	7	nucleotidase	ec:3.1.3.7	1	ACSNU02932T0	map00920	keggmaps/map00920_20130715085940.png
Sulfur metabolism	7	beta-lyase	ec:4.4.1.8	1	ACSNU05231T0	map00920	keggmaps/map00920_20130715085940.png
Sulfur metabolism	7	desulfhydrase	ec:4.4.1.2	1	ACSNU05231T0	map00920	keggmaps/map00920_20130715085940.png
Sulfur metabolism	7	synthase	ec:2.5.1.47	1	ACSNU07380T0	map00920	keggmaps/map00920_20130715085940.png
Sulfur metabolism	7	4-sulfotransferase	ec:2.8.2.5	1	ACSNU06305T0	map00920	keggmaps/map00920_20130715085940.png
Sulfur metabolism	7	kinase	ec:2.7.1.25	1	ACSNU03815T0	map00920	keggmaps/map00920_20130715085940.png
Steroid degradation	1	4-dehydrogenase (acceptor)	ec:1.3.99.5	1	ACSNU00486T0	map00984	keggmaps/map00984_20130715085941.png
Drug metabolism - other enzymes	35	dehydrogenase (NADP+)	ec:1.3.1.2	1	ACSNU05357T0	map00983	keggmaps/map00983_20130715085945.png
Drug metabolism - other enzymes	35	ec:3.5.1.6 beta-ureidopropionase	ec:3.5.1.6	1	ACSNU10131T0	map00983	keggmaps/map00983_20130715085945.png
Drug metabolism - other enzymes	35	phosphoribosyltransferase	ec:2.4.2.10	1	ACSNU05021T0	map00983	keggmaps/map00983_20130715085945.png
Drug metabolism - other enzymes	35	beta-glucuronide glucuronohydrolase glucuronidase	ec:3.2.1.31	1	ACSNU05687T0	map00983	keggmaps/map00983_20130715085945.png
Drug metabolism - other enzymes	35	synthase (glutamine-hydrolysing)	ec:6.3.5.2	1	ACSNU07071T0	map00983	keggmaps/map00983_20130715085945.png
Drug metabolism - other enzymes	35	deaminase	ec:3.5.4.5	1	ACSNU03409T0	map00983	keggmaps/map00983_20130715085945.png
Drug metabolism - other enzymes	35	phosphorylase	ec:2.4.2.3	1	ACSNU02506T0	map00983	keggmaps/map00983_20130715085945.png
Drug metabolism - other enzymes	35	hydantoinase	ec:3.5.2.2	1	ACSNU00611T0	map00983	keggmaps/map00983_20130715085945.png
Drug metabolism - other enzymes	35	1-naphthol glucuronyltransferase	ec:2.4.1.17	1	ACSNU06456T0	map00983	keggmaps/map00983_20130715085945.png
Drug metabolism - other enzymes	35	N-acetyltransferase	ec:2.3.1.5	2	ACSNU02703T0, ACSNU05397T0	map00983	keggmaps/map00983_20130715085945.png
Drug metabolism - other enzymes	35	dehydrogenase	ec:1.1.1.205	1	ACSNU03843T0	map00983	keggmaps/map00983_20130715085945.png
Drug metabolism - other enzymes	35	ali-esterase	ec:3.1.1.1	18	ACSNU00205T0, ACSNU00210T0, ACSNU00506T0, ACSNU01471T0, ACSNU02924T0, ACSNU03303T0, ACSNU03379T0, ACSNU04814T0, ACSNU05367T0, ACSNU06490T0, ACSNU07195T0, ACSNU07196T0, ACSNU07595T0, ACSNU07845T0, ACSNU08683T0, ACSNU09072T0, ACSNU09074T0, ACSNU10149T0	map00983	keggmaps/map00983_20130715085945.png
Drug metabolism - other enzymes	35	kinase	ec:2.7.1.48	4	ACSNU04019T0, ACSNU08397T0, ACSNU09416T0, ACSNU09802T0	map00983	keggmaps/map00983_20130715085945.png
Drug metabolism - other enzymes	35	kinase	ec:2.7.1.21	1	ACSNU07548T0	map00983	keggmaps/map00983_20130715085945.png
Drug metabolism - cytochrome P450	15	oxidase	ec:1.2.3.1	1	ACSNU08462T0	map00982	keggmaps/map00982_20130715085948.png
Drug metabolism - cytochrome P450	15	monooxygenase	ec:1.14.13.8	1	ACSNU08681T0	map00982	keggmaps/map00982_20130715085948.png
Drug metabolism - cytochrome P450	15	dehydrogenase [NAD(P)+]	ec:1.2.1.5	3	ACSNU04331T0, ACSNU04824T0, ACSNU08482T0	map00982	keggmaps/map00982_20130715085948.png
Drug metabolism - cytochrome P450	15	1-naphthol glucuronyltransferase	ec:2.4.1.17	1	ACSNU06456T0	map00982	keggmaps/map00982_20130715085948.png
Drug metabolism - cytochrome P450	15	transferase	ec:2.5.1.18	9	ACSNU01792T0, ACSNU02747T0, ACSNU02852T0, ACSNU04223T0, ACSNU06605T0, ACSNU06974T0, ACSNU07372T0, ACSNU07644T0, ACSNU09324T0	map00982	keggmaps/map00982_20130715085948.png
Insect hormone biosynthesis	1	20-monooxygenase	ec:1.14.99.22	1	ACSNU07552T0	map00981	keggmaps/map00981_20130715085949.png
Metabolism of xenobiotics by cytochrome P450	17	reductase (NADPH)	ec:1.1.1.184	4	ACSNU04067T0, ACSNU06319T0, ACSNU07955T0, ACSNU08323T0	map00980	keggmaps/map00980_20130715085952.png
Metabolism of xenobiotics by cytochrome P450	17	dehydrogenase [NAD(P)+]	ec:1.2.1.5	3	ACSNU04331T0, ACSNU04824T0, ACSNU08482T0	map00980	keggmaps/map00980_20130715085952.png
Metabolism of xenobiotics by cytochrome P450	17	1-naphthol glucuronyltransferase	ec:2.4.1.17	1	ACSNU06456T0	map00980	keggmaps/map00980_20130715085952.png
Metabolism of xenobiotics by cytochrome P450	17	transferase	ec:2.5.1.18	9	ACSNU01792T0, ACSNU02747T0, ACSNU02852T0, ACSNU04223T0, ACSNU06605T0, ACSNU06974T0, ACSNU07372T0, ACSNU07644T0, ACSNU09324T0	map00980	keggmaps/map00980_20130715085952.png
Arginine and proline metabolism	25	dehydrogenase	ec:1.5.99.8	1	ACSNU02386T0	map00330	keggmaps/map00330_20130715085959.png
Arginine and proline metabolism	25	decarboxylase	ec:4.1.1.17	1	ACSNU00449T0	map00330	keggmaps/map00330_20130715085959.png
Arginine and proline metabolism	25	dehydrogenase	ec:1.5.1.12	1	ACSNU07607T0	map00330	keggmaps/map00330_20130715085959.png
Arginine and proline metabolism	25	glutaminase I	ec:3.5.1.2	1	ACSNU04327T0	map00330	keggmaps/map00330_20130715085959.png
Arginine and proline metabolism	25	dehydrogenase [NAD(P)+]	ec:1.4.1.3	1	ACSNU05656T0	map00330	keggmaps/map00330_20130715085959.png
Arginine and proline metabolism	25	dehydrogenase	ec:1.4.1.2	1	ACSNU05656T0	map00330	keggmaps/map00330_20130715085959.png
Arginine and proline metabolism	25	5-kinase	ec:2.7.2.11	1	ACSNU02100T0	map00330	keggmaps/map00330_20130715085959.png
Arginine and proline metabolism	25	dehydropeptidase II	ec:3.5.1.14	2	ACSNU02647T0, ACSNU10380T0	map00330	keggmaps/map00330_20130715085959.png
Arginine and proline metabolism	25	dehydrogenase (NAD+)	ec:1.2.1.3	2	ACSNU04824T0, ACSNU07607T0	map00330	keggmaps/map00330_20130715085959.png
Arginine and proline metabolism	25	lyase	ec:4.3.2.1	1	ACSNU06633T0	map00330	keggmaps/map00330_20130715085959.png
Arginine and proline metabolism	25	synthase (ammonia)	ec:6.3.4.16	2	ACSNU07054T0, ACSNU09542T0	map00330	keggmaps/map00330_20130715085959.png
Arginine and proline metabolism	25	dioxygenase	ec:1.14.11.2	1	ACSNU07341T0	map00330	keggmaps/map00330_20130715085959.png
Arginine and proline metabolism	25	reductase	ec:1.5.1.2	2	ACSNU04496T0, ACSNU04945T0	map00330	keggmaps/map00330_20130715085959.png
Arginine and proline metabolism	25	synthase (NADPH dependent)	ec:1.14.13.39	1	ACSNU00873T0	map00330	keggmaps/map00330_20130715085959.png
Arginine and proline metabolism	25	synthase	ec:2.5.1.16	1	ACSNU02229T0	map00330	keggmaps/map00330_20130715085959.png
Arginine and proline metabolism	25	dehydrogenase	ec:1.2.1.41	1	ACSNU02100T0	map00330	keggmaps/map00330_20130715085959.png
Arginine and proline metabolism	25	transaminase	ec:2.6.1.1	1	ACSNU04622T0	map00330	keggmaps/map00330_20130715085959.png
Arginine and proline metabolism	25	ligase	ec:6.3.1.2	1	ACSNU05326T0	map00330	keggmaps/map00330_20130715085959.png
Arginine and proline metabolism	25	aminotransferase	ec:2.6.1.13	3	ACSNU01355T0, ACSNU07649T0, ACSNU07703T0	map00330	keggmaps/map00330_20130715085959.png
Arginine and proline metabolism	25	transaminase	ec:2.6.1.11	2	ACSNU01355T0, ACSNU07703T0	map00330	keggmaps/map00330_20130715085959.png
Arginine and proline metabolism	25	kinase	ec:2.7.3.3	3	ACSNU00381T0, ACSNU06915T0, ACSNU08740T0	map00330	keggmaps/map00330_20130715085959.png
Arginine and proline metabolism	25	kinase	ec:2.7.3.2	1	ACSNU08740T0	map00330	keggmaps/map00330_20130715085959.png
Caffeine metabolism	2	N-acetyltransferase	ec:2.3.1.5	2	ACSNU02703T0, ACSNU05397T0	map00232	keggmaps/map00232_20130715090001.png
Purine metabolism	141	synthase	ec:6.3.4.4	1	ACSNU08116T0	map00230	keggmaps/map00230_20130715090012.png
Purine metabolism	141	phosphodiesterase	ec:3.1.4.35	3	ACSNU04672T0, ACSNU06429T0, ACSNU07928T0	map00230	keggmaps/map00230_20130715090012.png
Purine metabolism	141	diphosphokinase	ec:2.7.6.1	3	ACSNU01885T0, ACSNU02466T0, ACSNU02468T0	map00230	keggmaps/map00230_20130715090012.png
Purine metabolism	141	carboxylase	ec:4.1.1.21	1	ACSNU08100T0	map00230	keggmaps/map00230_20130715090012.png
Purine metabolism	141	3'-diphosphatase	ec:3.1.7.2	1	ACSNU09596T0	map00230	keggmaps/map00230_20130715090012.png
Purine metabolism	141	synthase	ec:6.3.2.6	1	ACSNU08100T0	map00230	keggmaps/map00230_20130715090012.png
Purine metabolism	141	kinase	ec:2.7.4.8	3	ACSNU03236T0, ACSNU03237T0, ACSNU09949T0	map00230	keggmaps/map00230_20130715090012.png
Purine metabolism	141	kinase	ec:2.7.4.6	2	ACSNU04113T0, ACSNU09296T0	map00230	keggmaps/map00230_20130715090012.png
Purine metabolism	141	kinase	ec:2.7.4.3	2	ACSNU07256T0, ACSNU08513T0	map00230	keggmaps/map00230_20130715090012.png
Purine metabolism	141	phosphoribosyldiphosphate 5-amidotransferase	ec:2.4.2.14	1	ACSNU08099T0	map00230	keggmaps/map00230_20130715090012.png
Purine metabolism	141	synthase	ec:6.3.5.3	1	ACSNU07591T0	map00230	keggmaps/map00230_20130715090012.png
Purine metabolism	141	synthase (glutamine-hydrolysing)	ec:6.3.5.2	1	ACSNU07071T0	map00230	keggmaps/map00230_20130715090012.png
Purine metabolism	141	cyclase	ec:4.6.1.2	8	ACSNU00787T0, ACSNU01949T0, ACSNU02714T0, ACSNU04555T0, ACSNU07697T0, ACSNU08449T0, ACSNU09121T0, ACSNU09626T0	map00230	keggmaps/map00230_20130715090012.png
Purine metabolism	141	cyclase	ec:4.6.1.1	2	ACSNU03522T0, ACSNU03763T0	map00230	keggmaps/map00230_20130715090012.png
Purine metabolism	141	formyltransferase	ec:2.1.2.3	1	ACSNU00016T0	map00230	keggmaps/map00230_20130715090012.png
Purine metabolism	141	cyclohydrolase	ec:3.5.4.10	1	ACSNU00016T0	map00230	keggmaps/map00230_20130715090012.png
Purine metabolism	141	nucleotidyltransferase	ec:2.7.7.8	1	ACSNU02844T0	map00230	keggmaps/map00230_20130715090012.png
Purine metabolism	141	DNA polymerase	ec:2.7.7.7	8	ACSNU00467T0, ACSNU00620T0, ACSNU01730T0, ACSNU02761T0, ACSNU03823T0, ACSNU04854T0, ACSNU07329T0, ACSNU08872T0	map00230	keggmaps/map00230_20130715090012.png
Purine metabolism	141	RNA polymerase	ec:2.7.7.6	17	ACSNU00840T0, ACSNU00971T0, ACSNU01554T0, ACSNU01969T0, ACSNU03905T0, ACSNU04023T0, ACSNU04172T0, ACSNU04394T0, ACSNU04798T0, ACSNU05062T0, ACSNU05307T0, ACSNU07104T0, ACSNU07150T0, ACSNU08497T0, ACSNU09381T0, ACSNU09912T0, ACSNU09985T0	map00230	keggmaps/map00230_20130715090012.png
Purine metabolism	141	adenylyltransferase	ec:2.7.7.4	1	ACSNU03815T0	map00230	keggmaps/map00230_20130715090012.png
Purine metabolism	141	deaminase	ec:3.5.4.4	1	ACSNU09252T0	map00230	keggmaps/map00230_20130715090012.png
Purine metabolism	141	deaminase	ec:3.5.4.3	1	ACSNU00700T0	map00230	keggmaps/map00230_20130715090012.png
Purine metabolism	141	RNA polymerase	ec:2.7.7.48	1	ACSNU09985T0	map00230	keggmaps/map00230_20130715090012.png
Purine metabolism	141	phosphoribosyltransferase	ec:2.4.2.7	1	ACSNU05949T0	map00230	keggmaps/map00230_20130715090012.png
Purine metabolism	141	reductase	ec:1.17.4.1	2	ACSNU07762T0, ACSNU08745T0	map00230	keggmaps/map00230_20130715090012.png
Purine metabolism	141	3'-mononucleotidase	ec:3.1.3.6	1	ACSNU06672T0	map00230	keggmaps/map00230_20130715090012.png
Purine metabolism	141	uridine 5'-nucleotidase	ec:3.1.3.5	3	ACSNU06174T0, ACSNU10302T0, ACSNU10355T0	map00230	keggmaps/map00230_20130715090012.png
Purine metabolism	141	(symmetrical)	ec:3.6.1.41	1	ACSNU02186T0	map00230	keggmaps/map00230_20130715090012.png
Purine metabolism	141	diphosphatase	ec:3.6.1.8	1	ACSNU02421T0	map00230	keggmaps/map00230_20130715090012.png
Purine metabolism	141	diphosphate phosphatase	ec:3.6.1.6	2	ACSNU00704T0, ACSNU06876T0	map00230	keggmaps/map00230_20130715090012.png
Purine metabolism	141	adenylpyrophosphatase	ec:3.6.1.3	39	ACSNU01181T0, ACSNU01647T0, ACSNU01709T0, ACSNU02173T0, ACSNU02176T0, ACSNU03013T0, ACSNU03374T0, ACSNU03470T0, ACSNU03540T0, ACSNU03651T0, ACSNU03917T0, ACSNU04016T0, ACSNU04233T0, ACSNU04248T0, ACSNU04726T0, ACSNU05632T0, ACSNU05820T0, ACSNU06179T0, ACSNU06727T0, ACSNU07132T0, ACSNU07141T0, ACSNU07155T0, ACSNU07182T0, ACSNU07301T0, ACSNU07532T0, ACSNU07633T0, ACSNU07660T0, ACSNU07783T0, ACSNU07…	map00230	keggmaps/map00230_20130715090012.png
Purine metabolism	141	lyase	ec:4.3.2.2	1	ACSNU07207T0	map00230	keggmaps/map00230_20130715090012.png
Purine metabolism	141	dinucleosidetriphosphatase	ec:3.6.1.29	1	ACSNU01306T0	map00230	keggmaps/map00230_20130715090012.png
Purine metabolism	141	diphosphatase	ec:3.6.1.21	1	ACSNU04301T0	map00230	keggmaps/map00230_20130715090012.png
Purine metabolism	141	(asymmetrical)	ec:3.6.1.17	1	ACSNU02186T0	map00230	keggmaps/map00230_20130715090012.png
Purine metabolism	141	phosphatase	ec:3.6.1.15	24	ACSNU00414T0, ACSNU00489T0, ACSNU01162T0, ACSNU01394T0, ACSNU01494T0, ACSNU02137T0, ACSNU03082T0, ACSNU03373T0, ACSNU04100T0, ACSNU04724T0, ACSNU05887T0, ACSNU06008T0, ACSNU06494T0, ACSNU06547T0, ACSNU06552T0, ACSNU06553T0, ACSNU06876T0, ACSNU07304T0, ACSNU07612T0, ACSNU07715T0, ACSNU08122T0, ACSNU08301T0, ACSNU08629T0, ACSNU08859T0	map00230	keggmaps/map00230_20130715090012.png
Purine metabolism	141	diphosphatase	ec:3.6.1.13	1	ACSNU04344T0	map00230	keggmaps/map00230_20130715090012.png
Purine metabolism	141	dehydrogenase	ec:1.1.1.205	1	ACSNU03843T0	map00230	keggmaps/map00230_20130715090012.png
Purine metabolism	141	kinase	ec:2.7.1.74	1	ACSNU07548T0	map00230	keggmaps/map00230_20130715090012.png
Purine metabolism	141	(alpha-D-glucose-1,6-bisphosphate-dependent)	ec:5.4.2.2	1	ACSNU06798T0	map00230	keggmaps/map00230_20130715090012.png
Purine metabolism	141	kinase	ec:2.7.1.40	2	ACSNU03570T0, ACSNU05262T0	map00230	keggmaps/map00230_20130715090012.png
Purine metabolism	141	kinase	ec:2.7.1.25	1	ACSNU03815T0	map00230	keggmaps/map00230_20130715090012.png
Aminobenzoate degradation	18	hydratase	ec:4.2.1.17	5	ACSNU03073T0, ACSNU03074T0, ACSNU05799T0, ACSNU07859T0, ACSNU10419T0	map00627	keggmaps/map00627_20130715090015.png
Aminobenzoate degradation	18	nitrophenyl phosphatase	ec:3.1.3.41	1	ACSNU04396T0	map00627	keggmaps/map00627_20130715090015.png
Aminobenzoate degradation	18	organophosphate hydrolase	ec:3.1.8.1	1	ACSNU06331T0	map00627	keggmaps/map00627_20130715090015.png
Aminobenzoate degradation	18	phosphatase	ec:3.1.3.2	4	ACSNU00699T0, ACSNU03314T0, ACSNU05974T0, ACSNU06182T0	map00627	keggmaps/map00627_20130715090015.png
Aminobenzoate degradation	18	phosphatase	ec:3.1.3.1	2	ACSNU03097T0, ACSNU07662T0	map00627	keggmaps/map00627_20130715090015.png
Aminobenzoate degradation	18	acetylphosphatase	ec:3.6.1.7	2	ACSNU08652T0, ACSNU09038T0	map00627	keggmaps/map00627_20130715090015.png
Aminobenzoate degradation	18	acetonitrilase	ec:3.5.5.1	2	ACSNU01306T0, ACSNU02818T0	map00627	keggmaps/map00627_20130715090015.png
Aminobenzoate degradation	18	dehydrogenase (NAD+)	ec:1.2.1.28	1	ACSNU01261T0	map00627	keggmaps/map00627_20130715090015.png
Lipoic acid metabolism	1	synthase	ec:2.8.1.8	1	ACSNU01557T0	map00785	keggmaps/map00785_20130715090017.png
Carbon fixation pathways in prokaryotes	25	ligase	ec:6.3.4.3	2	ACSNU01463T0, ACSNU04429T0	map00720	keggmaps/map00720_20130715090020.png
Carbon fixation pathways in prokaryotes	25	carboxylase	ec:6.4.1.2	1	ACSNU05206T0	map00720	keggmaps/map00720_20130715090020.png
Carbon fixation pathways in prokaryotes	25	carboxylase	ec:6.4.1.1	3	ACSNU00880T0, ACSNU02210T0, ACSNU09913T0	map00720	keggmaps/map00720_20130715090020.png
Carbon fixation pathways in prokaryotes	25	cyclohydrolase	ec:3.5.4.9	2	ACSNU01463T0, ACSNU04429T0	map00720	keggmaps/map00720_20130715090020.png
Carbon fixation pathways in prokaryotes	25	ligase (ADP-forming)	ec:6.2.1.5	1	ACSNU08751T0	map00720	keggmaps/map00720_20130715090020.png
Carbon fixation pathways in prokaryotes	25	ligase	ec:6.2.1.1	5	ACSNU00048T0, ACSNU02231T0, ACSNU03465T0, ACSNU09083T0, ACSNU10398T0	map00720	keggmaps/map00720_20130715090020.png
Carbon fixation pathways in prokaryotes	25	dehydrogenase (NADP+)	ec:1.1.1.42	1	ACSNU03399T0	map00720	keggmaps/map00720_20130715090020.png
Carbon fixation pathways in prokaryotes	25	dehydrogenase	ec:1.1.1.37	1	ACSNU07069T0	map00720	keggmaps/map00720_20130715090020.png
Carbon fixation pathways in prokaryotes	25	C-acetyltransferase	ec:2.3.1.9	2	ACSNU01669T0, ACSNU02171T0	map00720	keggmaps/map00720_20130715090020.png
Carbon fixation pathways in prokaryotes	25	dehydrogenase	ec:1.1.1.35	5	ACSNU03073T0, ACSNU03074T0, ACSNU04011T0, ACSNU04098T0, ACSNU10419T0	map00720	keggmaps/map00720_20130715090020.png
Carbon fixation pathways in prokaryotes	25	dehydrogenase (NADP+)	ec:1.5.1.5	2	ACSNU01463T0, ACSNU04429T0	map00720	keggmaps/map00720_20130715090020.png
Carbon fixation pathways in prokaryotes	25	hydratase	ec:4.2.1.3	2	ACSNU01174T0, ACSNU07203T0	map00720	keggmaps/map00720_20130715090020.png
Carbon fixation pathways in prokaryotes	25	hydratase	ec:4.2.1.2	2	ACSNU05400T0, ACSNU06633T0	map00720	keggmaps/map00720_20130715090020.png
Chloroalkane and chloroalkene degradation	3	epoxide hydrolase	ec:3.3.2.10	1	ACSNU04959T0	map00625	keggmaps/map00625_20130715090023.png
Chloroalkane and chloroalkene degradation	3	dehydrogenase (NAD+)	ec:1.2.1.3	2	ACSNU04824T0, ACSNU07607T0	map00625	keggmaps/map00625_20130715090023.png
Toluene degradation	6	dehydrogenase	ec:1.1.1.35	5	ACSNU03073T0, ACSNU03074T0, ACSNU04011T0, ACSNU04098T0, ACSNU10419T0	map00623	keggmaps/map00623_20130715090026.png
Toluene degradation	6	dehydrogenase (NAD+)	ec:1.2.1.28	1	ACSNU01261T0	map00623	keggmaps/map00623_20130715090026.png
Xylene degradation	2	dehydrogenase (NAD+)	ec:1.2.1.28	1	ACSNU01261T0	map00622	keggmaps/map00622_20130715090028.png
Xylene degradation	2	dehydrogenase (acetylating)	ec:1.2.1.10	1	ACSNU04824T0	map00622	keggmaps/map00622_20130715090028.png
Valine, leucine and isoleucine biosynthesis	4	ammonia-lyase	ec:4.3.1.19	2	ACSNU02884T0, ACSNU02885T0	map00290	keggmaps/map00290_20130715090030.png
Valine, leucine and isoleucine biosynthesis	4	reductoisomerase	ec:1.1.1.86	1	ACSNU03029T0	map00290	keggmaps/map00290_20130715090030.png
Valine, leucine and isoleucine biosynthesis	4	transaminase	ec:2.6.1.42	1	ACSNU07289T0	map00290	keggmaps/map00290_20130715090030.png
Dioxin degradation	1	dehydrogenase (acetylating)	ec:1.2.1.10	1	ACSNU04824T0	map00621	keggmaps/map00621_20130715090032.png
Biotin metabolism	1	synthase I	ec:2.3.1.41	1	ACSNU00907T0	map00780	keggmaps/map00780_20130715090034.png
Ubiquinone and other terpenoid-quinone biosynthesis	4	reductase (warfarin-sensitive)	ec:1.1.4.1	1	ACSNU03009T0	map00130	keggmaps/map00130_20130715090037.png
Ubiquinone and other terpenoid-quinone biosynthesis	4	dioxygenase	ec:1.13.11.27	1	ACSNU00935T0	map00130	keggmaps/map00130_20130715090037.png
Ubiquinone and other terpenoid-quinone biosynthesis	4	transaminase	ec:2.6.1.5	1	ACSNU05565T0	map00130	keggmaps/map00130_20130715090037.png
Ubiquinone and other terpenoid-quinone biosynthesis	4	ligase	ec:6.2.1.12	1	ACSNU02933T0	map00130	keggmaps/map00130_20130715090037.png
Pyruvate metabolism	31	carboxykinase (GTP)	ec:4.1.1.32	1	ACSNU04178T0	map00620	keggmaps/map00620_20130715090041.png
Pyruvate metabolism	31	carboxylase	ec:6.4.1.2	1	ACSNU05206T0	map00620	keggmaps/map00620_20130715090041.png
Pyruvate metabolism	31	carboxylase	ec:6.4.1.1	3	ACSNU00880T0, ACSNU02210T0, ACSNU09913T0	map00620	keggmaps/map00620_20130715090041.png
Pyruvate metabolism	31	hydrolase	ec:3.1.2.6	1	ACSNU01039T0	map00620	keggmaps/map00620_20130715090041.png
Pyruvate metabolism	31	ligase	ec:6.2.1.1	5	ACSNU00048T0, ACSNU02231T0, ACSNU03465T0, ACSNU09083T0, ACSNU10398T0	map00620	keggmaps/map00620_20130715090041.png
Pyruvate metabolism	31	acetyltransferase	ec:2.3.1.12	1	ACSNU02985T0	map00620	keggmaps/map00620_20130715090041.png
Pyruvate metabolism	31	reductase (NADP+)	ec:1.1.1.79	1	ACSNU05168T0	map00620	keggmaps/map00620_20130715090041.png
Pyruvate metabolism	31	lyase	ec:4.4.1.5	1	ACSNU00667T0	map00620	keggmaps/map00620_20130715090041.png
Pyruvate metabolism	31	acetylphosphatase	ec:3.6.1.7	2	ACSNU08652T0, ACSNU09038T0	map00620	keggmaps/map00620_20130715090041.png
Pyruvate metabolism	31	dehydrogenase (NAD+)	ec:1.2.1.3	2	ACSNU04824T0, ACSNU07607T0	map00620	keggmaps/map00620_20130715090041.png
Pyruvate metabolism	31	dehydrogenase (oxaloacetate-decarboxylating) (NADP+)	ec:1.1.1.40	1	ACSNU04209T0	map00620	keggmaps/map00620_20130715090041.png
Pyruvate metabolism	31	dehydrogenase (oxaloacetate-decarboxylating)	ec:1.1.1.38	1	ACSNU04209T0	map00620	keggmaps/map00620_20130715090041.png
Pyruvate metabolism	31	dehydrogenase	ec:1.1.1.37	1	ACSNU07069T0	map00620	keggmaps/map00620_20130715090041.png
Pyruvate metabolism	31	C-acetyltransferase	ec:2.3.1.9	2	ACSNU01669T0, ACSNU02171T0	map00620	keggmaps/map00620_20130715090041.png
Pyruvate metabolism	31	dehydrogenase	ec:1.1.1.27	2	ACSNU06435T0, ACSNU06436T0	map00620	keggmaps/map00620_20130715090041.png
Pyruvate metabolism	31	reductase	ec:1.1.1.21	1	ACSNU03640T0	map00620	keggmaps/map00620_20130715090041.png
Pyruvate metabolism	31	dehydrogenase (acetyl-transferring)	ec:1.2.4.1	4	ACSNU07481T0, ACSNU08370T0, ACSNU08713T0, ACSNU08876T0	map00620	keggmaps/map00620_20130715090041.png
Pyruvate metabolism	31	dehydrogenase (acetylating)	ec:1.2.1.10	1	ACSNU04824T0	map00620	keggmaps/map00620_20130715090041.png
Pyruvate metabolism	31	kinase	ec:2.7.1.40	2	ACSNU03570T0, ACSNU05262T0	map00620	keggmaps/map00620_20130715090041.png
Butirosin and neomycin biosynthesis	2	hexokinase type IV glucokinase	ec:2.7.1.1	2	ACSNU07244T0, ACSNU07626T0	map00524	keggmaps/map00524_20130715090043.png
Polyketide sugar unit biosynthesis	2	4,6-dehydratase	ec:4.2.1.46	1	ACSNU06459T0	map00523	keggmaps/map00523_20130715090045.png
Polyketide sugar unit biosynthesis	2	reductase	ec:1.1.1.133	1	ACSNU00996T0	map00523	keggmaps/map00523_20130715090045.png
Oxidative phosphorylation	39	dehydrogenase (quinone)	ec:1.6.99.5	1	ACSNU07454T0	map00190	keggmaps/map00190_20130715090048.png
Oxidative phosphorylation	39	dehydrogenase	ec:1.6.99.3	2	ACSNU01870T0, ACSNU05509T0	map00190	keggmaps/map00190_20130715090048.png
Oxidative phosphorylation	39	reductase	ec:1.10.2.2	2	ACSNU02106T0, ACSNU02361T0	map00190	keggmaps/map00190_20130715090048.png
Oxidative phosphorylation	39	ATPase	ec:3.6.3.6	12	ACSNU01377T0, ACSNU02768T0, ACSNU03644T0, ACSNU05159T0, ACSNU05308T0, ACSNU06187T0, ACSNU06985T0, ACSNU07101T0, ACSNU07318T0, ACSNU08665T0, ACSNU09221T0, ACSNU09752T0	map00190	keggmaps/map00190_20130715090048.png
Oxidative phosphorylation	39	dehydrogenase (ubiquinone)	ec:1.3.5.1	4	ACSNU00872T0, ACSNU06248T0, ACSNU06250T0, ACSNU06680T0	map00190	keggmaps/map00190_20130715090048.png
Oxidative phosphorylation	39	reductase (H+-translocating)	ec:1.6.5.3	11	ACSNU00980T0, ACSNU01150T0, ACSNU01901T0, ACSNU03036T0, ACSNU04225T0, ACSNU05417T0, ACSNU07161T0, ACSNU07181T0, ACSNU08090T0, ACSNU08947T0, ACSNU09625T0	map00190	keggmaps/map00190_20130715090048.png
Oxidative phosphorylation	39	diphosphatase	ec:3.6.1.1	1	ACSNU02067T0	map00190	keggmaps/map00190_20130715090048.png
Oxidative phosphorylation	39	oxidase	ec:1.9.3.1	6	ACSNU00136T0, ACSNU00198T0, ACSNU00199T0, ACSNU02952T0, ACSNU03695T0, ACSNU03744T0	map00190	keggmaps/map00190_20130715090048.png
Pentose phosphate pathway	20	phosphohexokinase	ec:2.7.1.11	2	ACSNU07124T0, ACSNU09611T0	map00030	keggmaps/map00030_20130715090051.png
Pentose phosphate pathway	20	diphosphokinase	ec:2.7.6.1	3	ACSNU01885T0, ACSNU02466T0, ACSNU02468T0	map00030	keggmaps/map00030_20130715090051.png
Pentose phosphate pathway	20	isomerase	ec:5.3.1.9	1	ACSNU00342T0	map00030	keggmaps/map00030_20130715090051.png
Pentose phosphate pathway	20	isomerase	ec:5.3.1.6	1	ACSNU03647T0	map00030	keggmaps/map00030_20130715090051.png
Pentose phosphate pathway	20	phosphogluconolactonase	ec:3.1.1.31	2	ACSNU01933T0, ACSNU01935T0	map00030	keggmaps/map00030_20130715090051.png
Pentose phosphate pathway	20	dihydroxyacetonetransferase	ec:2.2.1.2	1	ACSNU00353T0	map00030	keggmaps/map00030_20130715090051.png
Pentose phosphate pathway	20	glycolaldehydetransferase	ec:2.2.1.1	1	ACSNU01859T0	map00030	keggmaps/map00030_20130715090051.png
Pentose phosphate pathway	20	hexose diphosphatase	ec:3.1.3.11	1	ACSNU01881T0	map00030	keggmaps/map00030_20130715090051.png
Pentose phosphate pathway	20	dehydrogenase (acceptor)	ec:1.1.99.10	3	ACSNU00411T0, ACSNU04539T0, ACSNU05656T0	map00030	keggmaps/map00030_20130715090051.png
Pentose phosphate pathway	20	aldolase	ec:4.1.2.13	3	ACSNU00398T0, ACSNU00399T0, ACSNU04020T0	map00030	keggmaps/map00030_20130715090051.png
Pentose phosphate pathway	20	dehydrogenase	ec:1.1.1.49	3	ACSNU00683T0, ACSNU01933T0, ACSNU01935T0	map00030	keggmaps/map00030_20130715090051.png
Pentose phosphate pathway	20	dehydrogenase (NADP+-dependent, decarboxylating)	ec:1.1.1.44	1	ACSNU00342T0	map00030	keggmaps/map00030_20130715090051.png
Pentose phosphate pathway	20	(alpha-D-glucose-1,6-bisphosphate-dependent)	ec:5.4.2.2	1	ACSNU06798T0	map00030	keggmaps/map00030_20130715090051.png
Streptomycin biosynthesis	9	4,6-dehydratase	ec:4.2.1.46	1	ACSNU06459T0	map00521	keggmaps/map00521_20130715090054.png
Streptomycin biosynthesis	9	hexokinase type IV glucokinase	ec:2.7.1.1	2	ACSNU07244T0, ACSNU07626T0	map00521	keggmaps/map00521_20130715090054.png
Streptomycin biosynthesis	9	reductase	ec:1.1.1.133	1	ACSNU00996T0	map00521	keggmaps/map00521_20130715090054.png
Streptomycin biosynthesis	9	phosphatase	ec:3.1.3.25	4	ACSNU09082T0, ACSNU09466T0, ACSNU09467T0, ACSNU09468T0	map00521	keggmaps/map00521_20130715090054.png
Streptomycin biosynthesis	9	(alpha-D-glucose-1,6-bisphosphate-dependent)	ec:5.4.2.2	1	ACSNU06798T0	map00521	keggmaps/map00521_20130715090054.png
Methane metabolism	19	phosphohexokinase	ec:2.7.1.11	2	ACSNU07124T0, ACSNU09611T0	map00680	keggmaps/map00680_20130715090058.png
Methane metabolism	19	hydratase	ec:4.2.1.11	1	ACSNU07035T0	map00680	keggmaps/map00680_20130715090058.png
Methane metabolism	19	hydroxymethyltransferase	ec:2.1.2.1	1	ACSNU05839T0	map00680	keggmaps/map00680_20130715090058.png
Methane metabolism	19	monooxygenase	ec:1.14.13.8	1	ACSNU08681T0	map00680	keggmaps/map00680_20130715090058.png
Methane metabolism	19	hexose diphosphatase	ec:3.1.3.11	1	ACSNU01881T0	map00680	keggmaps/map00680_20130715090058.png
Methane metabolism	19	ligase	ec:6.2.1.1	5	ACSNU00048T0, ACSNU02231T0, ACSNU03465T0, ACSNU09083T0, ACSNU10398T0	map00680	keggmaps/map00680_20130715090058.png
Methane metabolism	19	phosphatase	ec:3.1.3.3	2	ACSNU06261T0, ACSNU07496T0	map00680	keggmaps/map00680_20130715090058.png
Methane metabolism	19	aldolase	ec:4.1.2.13	3	ACSNU00398T0, ACSNU00399T0, ACSNU04020T0	map00680	keggmaps/map00680_20130715090058.png
Methane metabolism	19	dehydrogenase	ec:1.1.1.37	1	ACSNU07069T0	map00680	keggmaps/map00680_20130715090058.png
Methane metabolism	19	dehydrogenase	ec:1.1.1.29	1	ACSNU05168T0	map00680	keggmaps/map00680_20130715090058.png
Methane metabolism	19	transaminase	ec:2.6.1.52	1	ACSNU09595T0	map00680	keggmaps/map00680_20130715090058.png
Amino sugar and nucleotide sugar metabolism	34	decarboxylase	ec:4.1.1.35	1	ACSNU06459T0	map00520	keggmaps/map00520_20130715090108.png
Amino sugar and nucleotide sugar metabolism	34	5'-epimerase	ec:5.1.3.12	1	ACSNU09151T0	map00520	keggmaps/map00520_20130715090108.png
Amino sugar and nucleotide sugar metabolism	34	4,6-dehydratase	ec:4.2.1.47	1	ACSNU00996T0	map00520	keggmaps/map00520_20130715090108.png
Amino sugar and nucleotide sugar metabolism	34	isomerase	ec:5.3.1.9	1	ACSNU00342T0	map00520	keggmaps/map00520_20130715090108.png
Amino sugar and nucleotide sugar metabolism	34	isomerase	ec:5.3.1.8	1	ACSNU03245T0	map00520	keggmaps/map00520_20130715090108.png
Amino sugar and nucleotide sugar metabolism	34	galactokinase (phosphorylating)	ec:2.7.1.6	1	ACSNU04873T0	map00520	keggmaps/map00520_20130715090108.png
Amino sugar and nucleotide sugar metabolism	34	hexokinase type IV glucokinase	ec:2.7.1.1	2	ACSNU07244T0, ACSNU07626T0	map00520	keggmaps/map00520_20130715090108.png
Amino sugar and nucleotide sugar metabolism	34	4-epimerase	ec:5.1.3.2	2	ACSNU05073T0, ACSNU06078T0	map00520	keggmaps/map00520_20130715090108.png
Amino sugar and nucleotide sugar metabolism	34	reductase	ec:1.1.1.187	1	ACSNU04761T0	map00520	keggmaps/map00520_20130715090108.png
Amino sugar and nucleotide sugar metabolism	34	chitodextrinase	ec:3.2.1.14	4	ACSNU03334T0, ACSNU03773T0, ACSNU04993T0, ACSNU07292T0	map00520	keggmaps/map00520_20130715090108.png
Amino sugar and nucleotide sugar metabolism	34	uridylyltransferase	ec:2.7.7.9	1	ACSNU05752T0	map00520	keggmaps/map00520_20130715090108.png
Amino sugar and nucleotide sugar metabolism	34	reductase	ec:1.6.2.2	2	ACSNU05744T0, ACSNU07770T0	map00520	keggmaps/map00520_20130715090108.png
Amino sugar and nucleotide sugar metabolism	34	guanylyltransferase	ec:2.7.7.13	1	ACSNU03394T0	map00520	keggmaps/map00520_20130715090108.png
Amino sugar and nucleotide sugar metabolism	34	uridylyltransferase	ec:2.7.7.12	1	ACSNU09044T0	map00520	keggmaps/map00520_20130715090108.png
Amino sugar and nucleotide sugar metabolism	34	deaminase	ec:3.5.99.6	1	ACSNU00361T0	map00520	keggmaps/map00520_20130715090108.png
Amino sugar and nucleotide sugar metabolism	34	deacetylase	ec:3.5.1.41	4	ACSNU02031T0, ACSNU03038T0, ACSNU05377T0, ACSNU05510T0	map00520	keggmaps/map00520_20130715090108.png
Amino sugar and nucleotide sugar metabolism	34	deacetylase	ec:3.5.1.25	1	ACSNU02806T0	map00520	keggmaps/map00520_20130715090108.png
Amino sugar and nucleotide sugar metabolism	34	synthase	ec:1.1.1.271	1	ACSNU04761T0	map00520	keggmaps/map00520_20130715090108.png
Amino sugar and nucleotide sugar metabolism	34	synthase	ec:2.4.1.16	1	ACSNU09156T0	map00520	keggmaps/map00520_20130715090108.png
Amino sugar and nucleotide sugar metabolism	34	synthase	ec:2.5.1.57	1	ACSNU02838T0	map00520	keggmaps/map00520_20130715090108.png
Amino sugar and nucleotide sugar metabolism	34	N-acetyltransferase	ec:2.3.1.4	1	ACSNU02919T0	map00520	keggmaps/map00520_20130715090108.png
Amino sugar and nucleotide sugar metabolism	34	6-dehydrogenase	ec:1.1.1.22	1	ACSNU05484T0	map00520	keggmaps/map00520_20130715090108.png
Amino sugar and nucleotide sugar metabolism	34	kinase	ec:2.7.1.60	1	ACSNU04661T0	map00520	keggmaps/map00520_20130715090108.png
Amino sugar and nucleotide sugar metabolism	34	mannose phosphomutase	ec:5.4.2.8	1	ACSNU05797T0	map00520	keggmaps/map00520_20130715090108.png
Amino sugar and nucleotide sugar metabolism	34	mutase	ec:5.4.2.3	1	ACSNU06798T0	map00520	keggmaps/map00520_20130715090108.png
Amino sugar and nucleotide sugar metabolism	34	(alpha-D-glucose-1,6-bisphosphate-dependent)	ec:5.4.2.2	1	ACSNU06798T0	map00520	keggmaps/map00520_20130715090108.png
Amino sugar and nucleotide sugar metabolism	34	transaminase (isomerizing)	ec:2.6.1.16	1	ACSNU07344T0	map00520	keggmaps/map00520_20130715090108.png
Amino sugar and nucleotide sugar metabolism	34	kinase	ec:2.7.1.59	1	ACSNU04661T0	map00520	keggmaps/map00520_20130715090108.png
Nitrogen metabolism	38	synthase (NADH)	ec:1.4.1.14	1	ACSNU10451T0	map00910	keggmaps/map00910_20130715090113.png
Nitrogen metabolism	38	synthase (NADPH)	ec:1.4.1.13	2	ACSNU08086T0, ACSNU10451T0	map00910	keggmaps/map00910_20130715090113.png
Nitrogen metabolism	38	dehydrogenase (quinone)	ec:1.6.99.5	1	ACSNU07454T0	map00910	keggmaps/map00910_20130715090113.png
Nitrogen metabolism	38	dehydrogenase	ec:1.6.99.3	2	ACSNU01870T0, ACSNU05509T0	map00910	keggmaps/map00910_20130715090113.png
Nitrogen metabolism	38	reductase	ec:1.10.2.2	2	ACSNU02106T0, ACSNU02361T0	map00910	keggmaps/map00910_20130715090113.png
Nitrogen metabolism	38	glutaminase I	ec:3.5.1.2	1	ACSNU04327T0	map00910	keggmaps/map00910_20130715090113.png
Nitrogen metabolism	38	asparaginase II	ec:3.5.1.1	2	ACSNU02862T0, ACSNU05883T0	map00910	keggmaps/map00910_20130715090113.png
Nitrogen metabolism	38	dehydrogenase [NAD(P)+]	ec:1.4.1.3	1	ACSNU05656T0	map00910	keggmaps/map00910_20130715090113.png
Nitrogen metabolism	38	dehydrogenase	ec:1.4.1.2	1	ACSNU05656T0	map00910	keggmaps/map00910_20130715090113.png
Nitrogen metabolism	38	reductase (H+-translocating)	ec:1.6.5.3	11	ACSNU00980T0, ACSNU01150T0, ACSNU01901T0, ACSNU03036T0, ACSNU04225T0, ACSNU05417T0, ACSNU07161T0, ACSNU07181T0, ACSNU08090T0, ACSNU08947T0, ACSNU09625T0	map00910	keggmaps/map00910_20130715090113.png
Nitrogen metabolism	38	synthase (ferredoxin)	ec:1.4.7.1	2	ACSNU08086T0, ACSNU10451T0	map00910	keggmaps/map00910_20130715090113.png
Nitrogen metabolism	38	synthase (ammonia)	ec:6.3.4.16	2	ACSNU07054T0, ACSNU09542T0	map00910	keggmaps/map00910_20130715090113.png
Nitrogen metabolism	38	acetonitrilase	ec:3.5.5.1	2	ACSNU01306T0, ACSNU02818T0	map00910	keggmaps/map00910_20130715090113.png
Nitrogen metabolism	38	ligase	ec:6.3.1.2	1	ACSNU05326T0	map00910	keggmaps/map00910_20130715090113.png
Nitrogen metabolism	38	oxidase	ec:1.9.3.1	6	ACSNU00136T0, ACSNU00198T0, ACSNU00199T0, ACSNU02952T0, ACSNU03695T0, ACSNU03744T0	map00910	keggmaps/map00910_20130715090113.png
Nitrogen metabolism	38	dehydratase	ec:4.2.1.1	5	ACSNU03873T0, ACSNU07606T0, ACSNU08900T0, ACSNU09362T0, ACSNU10103T0	map00910	keggmaps/map00910_20130715090113.png
Glutathione metabolism	30	decarboxylase	ec:4.1.1.17	1	ACSNU00449T0	map00480	keggmaps/map00480_20130715090118.png
Glutathione metabolism	30	gamma-glutamyl-amino acid cyclotransferase	ec:2.3.2.4	1	ACSNU05090T0	map00480	keggmaps/map00480_20130715090118.png
Glutathione metabolism	30	glutamyl transpeptidase	ec:2.3.2.2	2	ACSNU00897T0, ACSNU07556T0	map00480	keggmaps/map00480_20130715090118.png
Glutathione metabolism	30	synthase	ec:6.3.2.3	1	ACSNU02382T0	map00480	keggmaps/map00480_20130715090118.png
Glutathione metabolism	30	ligase	ec:6.3.2.2	2	ACSNU07334T0, ACSNU08614T0	map00480	keggmaps/map00480_20130715090118.png
Glutathione metabolism	30	peroxidase	ec:1.11.1.9	10	ACSNU01792T0, ACSNU01934T0, ACSNU02135T0, ACSNU02839T0, ACSNU04223T0, ACSNU05141T0, ACSNU07372T0, ACSNU07644T0, ACSNU08505T0, ACSNU09324T0	map00480	keggmaps/map00480_20130715090118.png
Glutathione metabolism	30	glutathione peroxidase	ec:1.11.1.12	2	ACSNU02135T0, ACSNU02839T0	map00480	keggmaps/map00480_20130715090118.png
Glutathione metabolism	30	dehydrogenase (ascorbate)	ec:1.8.5.1	2	ACSNU06605T0, ACSNU06974T0	map00480	keggmaps/map00480_20130715090118.png
Glutathione metabolism	30	reductase	ec:1.17.4.1	2	ACSNU07762T0, ACSNU08745T0	map00480	keggmaps/map00480_20130715090118.png
Glutathione metabolism	30	dehydrogenase	ec:1.1.1.49	3	ACSNU00683T0, ACSNU01933T0, ACSNU01935T0	map00480	keggmaps/map00480_20130715090118.png
Glutathione metabolism	30	dehydrogenase (NADP+-dependent, decarboxylating)	ec:1.1.1.44	1	ACSNU00342T0	map00480	keggmaps/map00480_20130715090118.png
Glutathione metabolism	30	dehydrogenase (NADP+)	ec:1.1.1.42	1	ACSNU03399T0	map00480	keggmaps/map00480_20130715090118.png
Glutathione metabolism	30	transferase	ec:2.5.1.18	9	ACSNU01792T0, ACSNU02747T0, ACSNU02852T0, ACSNU04223T0, ACSNU06605T0, ACSNU06974T0, ACSNU07372T0, ACSNU07644T0, ACSNU09324T0	map00480	keggmaps/map00480_20130715090118.png
Glutathione metabolism	30	synthase	ec:2.5.1.16	1	ACSNU02229T0	map00480	keggmaps/map00480_20130715090118.png
Glutathione metabolism	30	reductase	ec:1.8.1.7	1	ACSNU00426T0	map00480	keggmaps/map00480_20130715090118.png
Glutathione metabolism	30	synthase	ec:1.5.4.1	2	ACSNU06605T0, ACSNU06974T0	map00480	keggmaps/map00480_20130715090118.png
Aminoacyl-tRNA biosynthesis	19	ligase	ec:6.1.1.9	2	ACSNU03365T0, ACSNU10343T0	map00970	keggmaps/map00970_20130715090122.png
Aminoacyl-tRNA biosynthesis	19	ligase	ec:6.1.1.7	2	ACSNU00062T0, ACSNU02161T0	map00970	keggmaps/map00970_20130715090122.png
Aminoacyl-tRNA biosynthesis	19	ligase	ec:6.1.1.6	1	ACSNU00939T0	map00970	keggmaps/map00970_20130715090122.png
Aminoacyl-tRNA biosynthesis	19	ligase	ec:6.1.1.2	1	ACSNU03834T0	map00970	keggmaps/map00970_20130715090122.png
Aminoacyl-tRNA biosynthesis	19	ligase	ec:6.1.1.1	2	ACSNU04574T0, ACSNU06190T0	map00970	keggmaps/map00970_20130715090122.png
Aminoacyl-tRNA biosynthesis	19	synthase (glutamine-hydrolysing)	ec:6.3.5.7	1	ACSNU06989T0	map00970	keggmaps/map00970_20130715090122.png
Aminoacyl-tRNA biosynthesis	19	ligase	ec:6.1.1.22	1	ACSNU05530T0	map00970	keggmaps/map00970_20130715090122.png
Aminoacyl-tRNA biosynthesis	19	ligase	ec:6.1.1.20	2	ACSNU07409T0, ACSNU07811T0	map00970	keggmaps/map00970_20130715090122.png
Aminoacyl-tRNA biosynthesis	19	ligase	ec:6.1.1.19	2	ACSNU00478T0, ACSNU01428T0	map00970	keggmaps/map00970_20130715090122.png
Aminoacyl-tRNA biosynthesis	19	ligase	ec:6.1.1.18	1	ACSNU07306T0	map00970	keggmaps/map00970_20130715090122.png
Aminoacyl-tRNA biosynthesis	19	ligase	ec:6.1.1.17	2	ACSNU03365T0, ACSNU07306T0	map00970	keggmaps/map00970_20130715090122.png
Aminoacyl-tRNA biosynthesis	19	ligase	ec:6.1.1.16	1	ACSNU02692T0	map00970	keggmaps/map00970_20130715090122.png
Aminoacyl-tRNA biosynthesis	19	ligase	ec:6.1.1.15	1	ACSNU07306T0	map00970	keggmaps/map00970_20130715090122.png
Aminoacyl-tRNA biosynthesis	19	ligase	ec:6.1.1.12	1	ACSNU06181T0	map00970	keggmaps/map00970_20130715090122.png
Aminoacyl-tRNA biosynthesis	19	ligase	ec:6.1.1.11	1	ACSNU07530T0	map00970	keggmaps/map00970_20130715090122.png
Aminoacyl-tRNA biosynthesis	19	ligase	ec:6.1.1.10	1	ACSNU07741T0	map00970	keggmaps/map00970_20130715090122.png
Tryptophan metabolism	34	decarboxylase	ec:4.1.1.28	5	ACSNU02096T0, ACSNU04139T0, ACSNU04140T0, ACSNU05570T0, ACSNU05572T0	map00380	keggmaps/map00380_20130715090127.png
Tryptophan metabolism	34	hydratase	ec:4.2.1.17	5	ACSNU03073T0, ACSNU03074T0, ACSNU05799T0, ACSNU07859T0, ACSNU10419T0	map00380	keggmaps/map00380_20130715090127.png
Tryptophan metabolism	34	equilase	ec:1.11.1.6	4	ACSNU01146T0, ACSNU02647T0, ACSNU04671T0, ACSNU07684T0	map00380	keggmaps/map00380_20130715090127.png
Tryptophan metabolism	34	oxidase	ec:1.2.3.1	1	ACSNU08462T0	map00380	keggmaps/map00380_20130715090127.png
Tryptophan metabolism	34	myrosinase	ec:3.2.1.147	1	ACSNU09586T0	map00380	keggmaps/map00380_20130715090127.png
Tryptophan metabolism	34	3-monooxygenase	ec:1.14.13.9	1	ACSNU05787T0	map00380	keggmaps/map00380_20130715090127.png
Tryptophan metabolism	34	N-acetyltransferase	ec:2.3.1.87	2	ACSNU02703T0, ACSNU05397T0	map00380	keggmaps/map00380_20130715090127.png
Tryptophan metabolism	34	5-monooxygenase	ec:1.14.16.4	3	ACSNU00563T0, ACSNU01146T0, ACSNU10061T0	map00380	keggmaps/map00380_20130715090127.png
Tryptophan metabolism	34	dehydrogenase (NAD+)	ec:1.2.1.3	2	ACSNU04824T0, ACSNU07607T0	map00380	keggmaps/map00380_20130715090127.png
Tryptophan metabolism	34	C-acetyltransferase	ec:2.3.1.9	2	ACSNU01669T0, ACSNU02171T0	map00380	keggmaps/map00380_20130715090127.png
Tryptophan metabolism	34	dehydrogenase	ec:1.1.1.35	5	ACSNU03073T0, ACSNU03074T0, ACSNU04011T0, ACSNU04098T0, ACSNU10419T0	map00380	keggmaps/map00380_20130715090127.png
Tryptophan metabolism	34	2,3-dioxygenase	ec:1.13.11.11	1	ACSNU01719T0	map00380	keggmaps/map00380_20130715090127.png
Tryptophan metabolism	34	dehydrogenase (succinyl-transferring)	ec:1.2.4.2	2	ACSNU07106T0, ACSNU08649T0	map00380	keggmaps/map00380_20130715090127.png
Tryptophan metabolism	34	acetonitrilase	ec:3.5.5.1	2	ACSNU01306T0, ACSNU02818T0	map00380	keggmaps/map00380_20130715090127.png
Tryptophan metabolism	34	transaminase	ec:2.6.1.7	2	ACSNU01382T0, ACSNU06690T0	map00380	keggmaps/map00380_20130715090127.png
Carbon fixation in photosynthetic organisms	15	isomerase	ec:5.3.1.6	1	ACSNU03647T0	map00710	keggmaps/map00710_20130715090130.png
Carbon fixation in photosynthetic organisms	15	glycolaldehydetransferase	ec:2.2.1.1	1	ACSNU01859T0	map00710	keggmaps/map00710_20130715090130.png
Carbon fixation in photosynthetic organisms	15	hexose diphosphatase	ec:3.1.3.11	1	ACSNU01881T0	map00710	keggmaps/map00710_20130715090130.png
Carbon fixation in photosynthetic organisms	15	kinase	ec:2.7.2.3	1	ACSNU08905T0	map00710	keggmaps/map00710_20130715090130.png
Carbon fixation in photosynthetic organisms	15	aldolase	ec:4.1.2.13	3	ACSNU00398T0, ACSNU00399T0, ACSNU04020T0	map00710	keggmaps/map00710_20130715090130.png
Carbon fixation in photosynthetic organisms	15	dehydrogenase (oxaloacetate-decarboxylating) (NADP+)	ec:1.1.1.40	1	ACSNU04209T0	map00710	keggmaps/map00710_20130715090130.png
Carbon fixation in photosynthetic organisms	15	dehydrogenase	ec:1.1.1.37	1	ACSNU07069T0	map00710	keggmaps/map00710_20130715090130.png
Carbon fixation in photosynthetic organisms	15	transaminase	ec:2.6.1.2	1	ACSNU07844T0	map00710	keggmaps/map00710_20130715090130.png
Carbon fixation in photosynthetic organisms	15	transaminase	ec:2.6.1.1	1	ACSNU04622T0	map00710	keggmaps/map00710_20130715090130.png
Carbon fixation in photosynthetic organisms	15	dehydrogenase (phosphorylating)	ec:1.2.1.12	2	ACSNU06417T0, ACSNU06418T0	map00710	keggmaps/map00710_20130715090130.png
Carbon fixation in photosynthetic organisms	15	kinase	ec:2.7.1.40	2	ACSNU03570T0, ACSNU05262T0	map00710	keggmaps/map00710_20130715090130.png
Geraniol degradation	7	hydratase	ec:4.2.1.17	5	ACSNU03073T0, ACSNU03074T0, ACSNU05799T0, ACSNU07859T0, ACSNU10419T0	map00281	keggmaps/map00281_20130715090132.png
Geraniol degradation	7	C-acyltransferase	ec:2.3.1.16	3	ACSNU03073T0, ACSNU03074T0, ACSNU10419T0	map00281	keggmaps/map00281_20130715090132.png
Geraniol degradation	7	dehydrogenase	ec:1.1.1.35	5	ACSNU03073T0, ACSNU03074T0, ACSNU04011T0, ACSNU04098T0, ACSNU10419T0	map00281	keggmaps/map00281_20130715090132.png
Valine, leucine and isoleucine degradation	21	hydratase	ec:4.2.1.18	1	ACSNU05799T0	map00280	keggmaps/map00280_20130715090135.png
Valine, leucine and isoleucine degradation	21	hydratase	ec:4.2.1.17	5	ACSNU03073T0, ACSNU03074T0, ACSNU05799T0, ACSNU07859T0, ACSNU10419T0	map00280	keggmaps/map00280_20130715090135.png
Valine, leucine and isoleucine degradation	21	carboxylase	ec:6.4.1.4	1	ACSNU08082T0	map00280	keggmaps/map00280_20130715090135.png
Valine, leucine and isoleucine degradation	21	hydrolase	ec:3.1.2.4	1	ACSNU04202T0	map00280	keggmaps/map00280_20130715090135.png
Valine, leucine and isoleucine degradation	21	CoA-transferase	ec:2.8.3.5	1	ACSNU06554T0	map00280	keggmaps/map00280_20130715090135.png
Valine, leucine and isoleucine degradation	21	oxidase	ec:1.2.3.1	1	ACSNU08462T0	map00280	keggmaps/map00280_20130715090135.png
Valine, leucine and isoleucine degradation	21	C-acyltransferase	ec:2.3.1.16	3	ACSNU03073T0, ACSNU03074T0, ACSNU10419T0	map00280	keggmaps/map00280_20130715090135.png
Valine, leucine and isoleucine degradation	21	dehydrogenase (NAD+)	ec:1.2.1.3	2	ACSNU04824T0, ACSNU07607T0	map00280	keggmaps/map00280_20130715090135.png
Valine, leucine and isoleucine degradation	21	C-acetyltransferase	ec:2.3.1.9	2	ACSNU01669T0, ACSNU02171T0	map00280	keggmaps/map00280_20130715090135.png
Valine, leucine and isoleucine degradation	21	dehydrogenase	ec:1.1.1.35	5	ACSNU03073T0, ACSNU03074T0, ACSNU04011T0, ACSNU04098T0, ACSNU10419T0	map00280	keggmaps/map00280_20130715090135.png
Valine, leucine and isoleucine degradation	21	dehydrogenase	ec:1.1.1.31	1	ACSNU01583T0	map00280	keggmaps/map00280_20130715090135.png
Valine, leucine and isoleucine degradation	21	dehydrogenase (2-methylpropanoyl-transferring)	ec:1.2.4.4	2	ACSNU04960T0, ACSNU07528T0	map00280	keggmaps/map00280_20130715090135.png
Valine, leucine and isoleucine degradation	21	synthase	ec:2.3.3.10	1	ACSNU02901T0	map00280	keggmaps/map00280_20130715090135.png
Valine, leucine and isoleucine degradation	21	transaminase	ec:2.6.1.42	1	ACSNU07289T0	map00280	keggmaps/map00280_20130715090135.png
Valine, leucine and isoleucine degradation	21	dehydrogenase (acylating)	ec:1.2.1.27	1	ACSNU02208T0	map00280	keggmaps/map00280_20130715090135.png
Primary bile acid biosynthesis	6	dehydrogenase	ec:1.1.1.35	5	ACSNU03073T0, ACSNU03074T0, ACSNU04011T0, ACSNU04098T0, ACSNU10419T0	map00120	keggmaps/map00120_20130715090137.png
Primary bile acid biosynthesis	6	racemase	ec:5.1.99.4	1	ACSNU08956T0	map00120	keggmaps/map00120_20130715090137.png
Pantothenate and CoA biosynthesis	12	dehydrogenase (NADP+)	ec:1.3.1.2	1	ACSNU05357T0	map00770	keggmaps/map00770_20130715090141.png
Pantothenate and CoA biosynthesis	12	decarboxylase	ec:4.1.1.36	1	ACSNU00419T0	map00770	keggmaps/map00770_20130715090141.png
Pantothenate and CoA biosynthesis	12	1-decarboxylase	ec:4.1.1.11	2	ACSNU01471T0, ACSNU07845T0	map00770	keggmaps/map00770_20130715090141.png
Pantothenate and CoA biosynthesis	12	ligase	ec:6.3.2.5	1	ACSNU07800T0	map00770	keggmaps/map00770_20130715090141.png
Pantothenate and CoA biosynthesis	12	ec:3.5.1.6 beta-ureidopropionase	ec:3.5.1.6	1	ACSNU10131T0	map00770	keggmaps/map00770_20130715090141.png
Pantothenate and CoA biosynthesis	12	adenylyltransferase	ec:2.7.7.3	1	ACSNU10000T0	map00770	keggmaps/map00770_20130715090141.png
Pantothenate and CoA biosynthesis	12	reductoisomerase	ec:1.1.1.86	1	ACSNU03029T0	map00770	keggmaps/map00770_20130715090141.png
Pantothenate and CoA biosynthesis	12	hydantoinase	ec:3.5.2.2	1	ACSNU00611T0	map00770	keggmaps/map00770_20130715090141.png
Pantothenate and CoA biosynthesis	12	transaminase	ec:2.6.1.42	1	ACSNU07289T0	map00770	keggmaps/map00770_20130715090141.png
Pantothenate and CoA biosynthesis	12	kinase	ec:2.7.1.33	1	ACSNU03692T0	map00770	keggmaps/map00770_20130715090141.png
Pantothenate and CoA biosynthesis	12	kinase	ec:2.7.1.24	2	ACSNU05464T0, ACSNU10000T0	map00770	keggmaps/map00770_20130715090141.png
Other types of O-glycan biosynthesis	7	3-beta-glucuronosyltransferase	ec:2.4.1.135	2	ACSNU03457T0, ACSNU08270T0	map00514	keggmaps/map00514_20130715090143.png
Other types of O-glycan biosynthesis	7	mannosyltransferase	ec:2.4.1.109	2	ACSNU02860T0, ACSNU07795T0	map00514	keggmaps/map00514_20130715090143.png
Other types of O-glycan biosynthesis	7	glucosyltransferase	ec:2.4.1.66	2	ACSNU03749T0, ACSNU03751T0	map00514	keggmaps/map00514_20130715090143.png
Other types of O-glycan biosynthesis	7	galactosyltransferase	ec:2.4.1.50	1	ACSNU03749T0	map00514	keggmaps/map00514_20130715090143.png
Other types of O-glycan biosynthesis	7	3-beta-N-acetylglucosaminyltransferase	ec:2.4.1.222	1	ACSNU03420T0	map00514	keggmaps/map00514_20130715090143.png
Various types of N-glycan biosynthesis	9	2-beta-N-acetylglucosaminyltransferase	ec:2.4.1.143	1	ACSNU07682T0	map00513	keggmaps/map00513_20130715090145.png
Various types of N-glycan biosynthesis	9	2-beta-N-acetylglucosaminyltransferase	ec:2.4.1.101	1	ACSNU07452T0	map00513	keggmaps/map00513_20130715090145.png
Various types of N-glycan biosynthesis	9	1,2-alpha-mannosidase	ec:3.2.1.113	2	ACSNU07193T0, ACSNU09228T0	map00513	keggmaps/map00513_20130715090145.png
Various types of N-glycan biosynthesis	9	6-alpha-L-fucosyltransferase	ec:2.4.1.68	1	ACSNU05395T0	map00513	keggmaps/map00513_20130715090145.png
Various types of N-glycan biosynthesis	9	beta-1,4-galactosyltransferase	ec:2.4.1.38	3	ACSNU08258T0, ACSNU08386T0, ACSNU09044T0	map00513	keggmaps/map00513_20130715090145.png
Various types of N-glycan biosynthesis	9	4-beta-N-acetylgalactosaminyltransferase	ec:2.4.1.244	3	ACSNU04811T0, ACSNU08258T0, ACSNU08386T0	map00513	keggmaps/map00513_20130715090145.png
Mucin type O-Glycan biosynthesis	7	3-beta-galactosyltransferase	ec:2.4.1.122	1	ACSNU02735T0	map00512	keggmaps/map00512_20130715090147.png
Mucin type O-Glycan biosynthesis	7	N-acetylgalactosaminyltransferase	ec:2.4.1.41	6	ACSNU00525T0, ACSNU00814T0, ACSNU02081T0, ACSNU02248T0, ACSNU04408T0, ACSNU08399T0	map00512	keggmaps/map00512_20130715090147.png
Other glycan degradation	7	alpha-fucosidase	ec:3.2.1.51	1	ACSNU09089T0	map00511	keggmaps/map00511_20130715090149.png
Other glycan degradation	7	psychosine hydrolase	ec:3.2.1.45	1	ACSNU07273T0	map00511	keggmaps/map00511_20130715090149.png
Other glycan degradation	7	mannanase	ec:3.2.1.25	1	ACSNU04372T0	map00511	keggmaps/map00511_20130715090149.png
Other glycan degradation	7	alpha-D-mannosidase	ec:3.2.1.24	2	ACSNU02893T0, ACSNU03563T0	map00511	keggmaps/map00511_20130715090149.png
Other glycan degradation	7	lactase (ambiguous)	ec:3.2.1.23	2	ACSNU05550T0, ACSNU09328T0	map00511	keggmaps/map00511_20130715090149.png
Citrate cycle (TCA cycle)	28	carboxykinase (GTP)	ec:4.1.1.32	1	ACSNU04178T0	map00020	keggmaps/map00020_20130715090153.png
Citrate cycle (TCA cycle)	28	carboxylase	ec:6.4.1.1	3	ACSNU00880T0, ACSNU02210T0, ACSNU09913T0	map00020	keggmaps/map00020_20130715090153.png
Citrate cycle (TCA cycle)	28	(Si)-synthase	ec:2.3.3.1	1	ACSNU04755T0	map00020	keggmaps/map00020_20130715090153.png
Citrate cycle (TCA cycle)	28	ligase (ADP-forming)	ec:6.2.1.5	1	ACSNU08751T0	map00020	keggmaps/map00020_20130715090153.png
Citrate cycle (TCA cycle)	28	ligase (GDP-forming)	ec:6.2.1.4	1	ACSNU06680T0	map00020	keggmaps/map00020_20130715090153.png
Citrate cycle (TCA cycle)	28	succinyltransferase	ec:2.3.1.61	2	ACSNU02913T0, ACSNU10174T0	map00020	keggmaps/map00020_20130715090153.png
Citrate cycle (TCA cycle)	28	dehydrogenase (ubiquinone)	ec:1.3.5.1	4	ACSNU00872T0, ACSNU06248T0, ACSNU06250T0, ACSNU06680T0	map00020	keggmaps/map00020_20130715090153.png
Citrate cycle (TCA cycle)	28	acetyltransferase	ec:2.3.1.12	1	ACSNU02985T0	map00020	keggmaps/map00020_20130715090153.png
Citrate cycle (TCA cycle)	28	dehydrogenase (NADP+)	ec:1.1.1.42	1	ACSNU03399T0	map00020	keggmaps/map00020_20130715090153.png
Citrate cycle (TCA cycle)	28	dehydrogenase (NAD+)	ec:1.1.1.41	4	ACSNU03399T0, ACSNU07757T0, ACSNU08213T0, ACSNU09020T0	map00020	keggmaps/map00020_20130715090153.png
Citrate cycle (TCA cycle)	28	dehydrogenase	ec:1.1.1.37	1	ACSNU07069T0	map00020	keggmaps/map00020_20130715090153.png
Citrate cycle (TCA cycle)	28	dehydrogenase (succinyl-transferring)	ec:1.2.4.2	2	ACSNU07106T0, ACSNU08649T0	map00020	keggmaps/map00020_20130715090153.png
Citrate cycle (TCA cycle)	28	dehydrogenase (acetyl-transferring)	ec:1.2.4.1	4	ACSNU07481T0, ACSNU08370T0, ACSNU08713T0, ACSNU08876T0	map00020	keggmaps/map00020_20130715090153.png
Citrate cycle (TCA cycle)	28	hydratase	ec:4.2.1.3	2	ACSNU01174T0, ACSNU07203T0	map00020	keggmaps/map00020_20130715090153.png
Citrate cycle (TCA cycle)	28	hydratase	ec:4.2.1.2	2	ACSNU05400T0, ACSNU06633T0	map00020	keggmaps/map00020_20130715090153.png
One carbon pool by folate	8	ligase	ec:6.3.4.3	2	ACSNU01463T0, ACSNU04429T0	map00670	keggmaps/map00670_20130715090155.png
One carbon pool by folate	8	dehydrogenase (NAD+)	ec:1.5.1.15	1	ACSNU04429T0	map00670	keggmaps/map00670_20130715090155.png
One carbon pool by folate	8	synthase	ec:2.1.1.45	1	ACSNU07467T0	map00670	keggmaps/map00670_20130715090155.png
One carbon pool by folate	8	formyltransferase	ec:2.1.2.3	1	ACSNU00016T0	map00670	keggmaps/map00670_20130715090155.png
One carbon pool by folate	8	hydroxymethyltransferase	ec:2.1.2.1	1	ACSNU05839T0	map00670	keggmaps/map00670_20130715090155.png
One carbon pool by folate	8	cyclohydrolase	ec:3.5.4.9	2	ACSNU01463T0, ACSNU04429T0	map00670	keggmaps/map00670_20130715090155.png
One carbon pool by folate	8	cyclo-ligase	ec:6.3.3.2	2	ACSNU08214T0, ACSNU09671T0	map00670	keggmaps/map00670_20130715090155.png
One carbon pool by folate	8	dehydrogenase	ec:1.5.1.6	1	ACSNU08482T0	map00670	keggmaps/map00670_20130715090155.png
One carbon pool by folate	8	dehydrogenase (NADP+)	ec:1.5.1.5	2	ACSNU01463T0, ACSNU04429T0	map00670	keggmaps/map00670_20130715090155.png
One carbon pool by folate	8	reductase	ec:1.5.1.3	1	ACSNU07467T0	map00670	keggmaps/map00670_20130715090155.png
N-Glycan biosynthesis	13	N-acetylglucosaminephosphotransferase	ec:2.7.8.15	3	ACSNU02776T0, ACSNU07844T0, ACSNU10124T0	map00510	keggmaps/map00510_20130715090158.png
N-Glycan biosynthesis	13	2-beta-N-acetylglucosaminyltransferase	ec:2.4.1.143	1	ACSNU07682T0	map00510	keggmaps/map00510_20130715090158.png
N-Glycan biosynthesis	13	2-beta-N-acetylglucosaminyltransferase	ec:2.4.1.101	1	ACSNU07452T0	map00510	keggmaps/map00510_20130715090158.png
N-Glycan biosynthesis	13	1,2-alpha-mannosidase	ec:3.2.1.113	2	ACSNU07193T0, ACSNU09228T0	map00510	keggmaps/map00510_20130715090158.png
N-Glycan biosynthesis	13	beta-D-mannosyltransferase	ec:2.4.1.83	1	ACSNU07795T0	map00510	keggmaps/map00510_20130715090158.png
N-Glycan biosynthesis	13	6-alpha-L-fucosyltransferase	ec:2.4.1.68	1	ACSNU05395T0	map00510	keggmaps/map00510_20130715090158.png
N-Glycan biosynthesis	13	dolichol diphosphatase	ec:3.6.1.43	1	ACSNU07179T0	map00510	keggmaps/map00510_20130715090158.png
N-Glycan biosynthesis	13	beta-1,4-galactosyltransferase	ec:2.4.1.38	3	ACSNU08258T0, ACSNU08386T0, ACSNU09044T0	map00510	keggmaps/map00510_20130715090158.png
Limonene and pinene degradation	7	hydratase	ec:4.2.1.17	5	ACSNU03073T0, ACSNU03074T0, ACSNU05799T0, ACSNU07859T0, ACSNU10419T0	map00903	keggmaps/map00903_20130715090200.png
Limonene and pinene degradation	7	dehydrogenase (NAD+)	ec:1.2.1.3	2	ACSNU04824T0, ACSNU07607T0	map00903	keggmaps/map00903_20130715090200.png
Glucosinolate biosynthesis	1	transaminase	ec:2.6.1.42	1	ACSNU07289T0	map00966	keggmaps/map00966_20130715090202.png
beta-Alanine metabolism	19	dehydrogenase (NADP+)	ec:1.3.1.2	1	ACSNU05357T0	map00410	keggmaps/map00410_20130715090205.png
beta-Alanine metabolism	19	decarboxylase	ec:4.1.1.15	3	ACSNU01471T0, ACSNU07693T0, ACSNU07845T0	map00410	keggmaps/map00410_20130715090205.png
beta-Alanine metabolism	19	1-decarboxylase	ec:4.1.1.11	2	ACSNU01471T0, ACSNU07845T0	map00410	keggmaps/map00410_20130715090205.png
beta-Alanine metabolism	19	hydratase	ec:4.2.1.17	5	ACSNU03073T0, ACSNU03074T0, ACSNU05799T0, ACSNU07859T0, ACSNU10419T0	map00410	keggmaps/map00410_20130715090205.png
beta-Alanine metabolism	19	hydrolase	ec:3.1.2.4	1	ACSNU04202T0	map00410	keggmaps/map00410_20130715090205.png
beta-Alanine metabolism	19	ec:3.5.1.6 beta-ureidopropionase	ec:3.5.1.6	1	ACSNU10131T0	map00410	keggmaps/map00410_20130715090205.png
beta-Alanine metabolism	19	decarboxylase	ec:4.1.1.9	1	ACSNU06904T0	map00410	keggmaps/map00410_20130715090205.png
beta-Alanine metabolism	19	dehydrogenase [NAD(P)+]	ec:1.2.1.5	3	ACSNU04331T0, ACSNU04824T0, ACSNU08482T0	map00410	keggmaps/map00410_20130715090205.png
beta-Alanine metabolism	19	dehydrogenase (NAD+)	ec:1.2.1.3	2	ACSNU04824T0, ACSNU07607T0	map00410	keggmaps/map00410_20130715090205.png
beta-Alanine metabolism	19	hydantoinase	ec:3.5.2.2	1	ACSNU00611T0	map00410	keggmaps/map00410_20130715090205.png
beta-Alanine metabolism	19	synthase	ec:2.5.1.16	1	ACSNU02229T0	map00410	keggmaps/map00410_20130715090205.png
beta-Alanine metabolism	19	dehydrogenase (acetylating)	ec:1.2.1.18	1	ACSNU02208T0	map00410	keggmaps/map00410_20130715090205.png
Indole alkaloid biosynthesis	5	decarboxylase	ec:4.1.1.28	5	ACSNU02096T0, ACSNU04139T0, ACSNU04140T0, ACSNU05570T0, ACSNU05572T0	map00901	keggmaps/map00901_20130715090207.png
Terpenoid backbone biosynthesis	16	decarboxylase	ec:4.1.1.33	1	ACSNU06600T0	map00900	keggmaps/map00900_20130715090211.png
Terpenoid backbone biosynthesis	16	O-methyltransferase	ec:2.1.1.100	1	ACSNU06574T0	map00900	keggmaps/map00900_20130715090211.png
Terpenoid backbone biosynthesis	16	kinase	ec:2.7.4.2	1	ACSNU09793T0	map00900	keggmaps/map00900_20130715090211.png
Terpenoid backbone biosynthesis	16	geranyl-diphosphate synthase	ec:2.5.1.1	4	ACSNU03936T0, ACSNU08069T0, ACSNU09445T0, ACSNU10208T0	map00900	keggmaps/map00900_20130715090211.png
Terpenoid backbone biosynthesis	16	reductase	ec:1.1.1.88	1	ACSNU01643T0	map00900	keggmaps/map00900_20130715090211.png
Terpenoid backbone biosynthesis	16	farnesyltransferase	ec:2.5.1.58	2	ACSNU07712T0, ACSNU08314T0	map00900	keggmaps/map00900_20130715090211.png
Terpenoid backbone biosynthesis	16	C-acetyltransferase	ec:2.3.1.9	2	ACSNU01669T0, ACSNU02171T0	map00900	keggmaps/map00900_20130715090211.png
Terpenoid backbone biosynthesis	16	reductase (NADPH)	ec:1.1.1.34	1	ACSNU01643T0	map00900	keggmaps/map00900_20130715090211.png
Terpenoid backbone biosynthesis	16	diphosphate synthase	ec:2.5.1.30	2	ACSNU06298T0, ACSNU08069T0	map00900	keggmaps/map00900_20130715090211.png
Terpenoid backbone biosynthesis	16	diphosphate synthase	ec:2.5.1.29	6	ACSNU03936T0, ACSNU04915T0, ACSNU07502T0, ACSNU07712T0, ACSNU09445T0, ACSNU10208T0	map00900	keggmaps/map00900_20130715090211.png
Terpenoid backbone biosynthesis	16	diphosphate synthase	ec:2.5.1.10	4	ACSNU03936T0, ACSNU04915T0, ACSNU09445T0, ACSNU10208T0	map00900	keggmaps/map00900_20130715090211.png
Terpenoid backbone biosynthesis	16	synthase	ec:2.3.3.10	1	ACSNU02901T0	map00900	keggmaps/map00900_20130715090211.png
Betalain biosynthesis	6	decarboxylase	ec:4.1.1.28	5	ACSNU02096T0, ACSNU04139T0, ACSNU04140T0, ACSNU05570T0, ACSNU05572T0	map00965	keggmaps/map00965_20130715090213.png
Betalain biosynthesis	6	monophenol monooxygenase	ec:1.14.18.1	1	ACSNU08117T0	map00965	keggmaps/map00965_20130715090213.png
D-Alanine metabolism	1	ligase	ec:6.3.2.4	1	ACSNU02210T0	map00473	keggmaps/map00473_20130715090215.png
D-Glutamine and D-glutamate metabolism	2	glutaminase I	ec:3.5.1.2	1	ACSNU04327T0	map00471	keggmaps/map00471_20130715090217.png
D-Glutamine and D-glutamate metabolism	2	dehydrogenase [NAD(P)+]	ec:1.4.1.3	1	ACSNU05656T0	map00471	keggmaps/map00471_20130715090217.png
Tropane, piperidine and pyridine alkaloid biosynthesis	2	transaminase	ec:2.6.1.5	1	ACSNU05565T0	map00960	keggmaps/map00960_20130715090219.png
Tropane, piperidine and pyridine alkaloid biosynthesis	2	transaminase	ec:2.6.1.1	1	ACSNU04622T0	map00960	keggmaps/map00960_20130715090219.png
Lysine degradation	24	hydratase	ec:4.2.1.17	5	ACSNU03073T0, ACSNU03074T0, ACSNU05799T0, ACSNU07859T0, ACSNU10419T0	map00310	keggmaps/map00310_20130715090223.png
Lysine degradation	24	N-methyltransferase	ec:2.1.1.43	2	ACSNU03940T0, ACSNU08997T0	map00310	keggmaps/map00310_20130715090223.png
Lysine degradation	24	succinyltransferase	ec:2.3.1.61	2	ACSNU02913T0, ACSNU10174T0	map00310	keggmaps/map00310_20130715090223.png
Lysine degradation	24	N-acetyltransferase	ec:2.3.1.32	1	ACSNU05764T0	map00310	keggmaps/map00310_20130715090223.png
Lysine degradation	24	galactosyltransferase	ec:2.4.1.50	1	ACSNU03749T0	map00310	keggmaps/map00310_20130715090223.png
Lysine degradation	24	dehydrogenase (NAD+)	ec:1.2.1.3	2	ACSNU04824T0, ACSNU07607T0	map00310	keggmaps/map00310_20130715090223.png
Lysine degradation	24	5-dioxygenase	ec:1.14.11.4	2	ACSNU03749T0, ACSNU03751T0	map00310	keggmaps/map00310_20130715090223.png
Lysine degradation	24	dioxygenase	ec:1.14.11.1	1	ACSNU07845T0	map00310	keggmaps/map00310_20130715090223.png
Lysine degradation	24	C-acetyltransferase	ec:2.3.1.9	2	ACSNU01669T0, ACSNU02171T0	map00310	keggmaps/map00310_20130715090223.png
Lysine degradation	24	dehydrogenase	ec:1.1.1.35	5	ACSNU03073T0, ACSNU03074T0, ACSNU04011T0, ACSNU04098T0, ACSNU10419T0	map00310	keggmaps/map00310_20130715090223.png
Lysine degradation	24	dehydrogenase (NAD+, L-glutamate-forming)	ec:1.5.1.9	1	ACSNU02540T0	map00310	keggmaps/map00310_20130715090223.png
Lysine degradation	24	dehydrogenase (NADP+, L-lysine-forming)	ec:1.5.1.8	1	ACSNU02540T0	map00310	keggmaps/map00310_20130715090223.png
Lysine degradation	24	dehydrogenase (succinyl-transferring)	ec:1.2.4.2	2	ACSNU07106T0, ACSNU08649T0	map00310	keggmaps/map00310_20130715090223.png
Lysine degradation	24	transaminase	ec:2.6.1.39	1	ACSNU01382T0	map00310	keggmaps/map00310_20130715090223.png
Lysine degradation	24	dehydrogenase	ec:1.2.1.20	1	ACSNU06322T0	map00310	keggmaps/map00310_20130715090223.png
Porphyrin and chlorophyll metabolism	12	decarboxylase	ec:4.1.1.37	1	ACSNU01404T0	map00860	keggmaps/map00860_20130715090228.png
Porphyrin and chlorophyll metabolism	12	ferro-protoporphyrin chelatase	ec:4.99.1.1	1	ACSNU08228T0	map00860	keggmaps/map00860_20130715090228.png
Porphyrin and chlorophyll metabolism	12	synthase	ec:4.2.1.24	1	ACSNU04017T0	map00860	keggmaps/map00860_20130715090228.png
Porphyrin and chlorophyll metabolism	12	beta-glucuronide glucuronohydrolase glucuronidase	ec:3.2.1.31	1	ACSNU05687T0	map00860	keggmaps/map00860_20130715090228.png
Porphyrin and chlorophyll metabolism	12	synthase	ec:2.3.1.37	1	ACSNU02161T0	map00860	keggmaps/map00860_20130715090228.png
Porphyrin and chlorophyll metabolism	12	synthase	ec:2.5.1.61	1	ACSNU00665T0	map00860	keggmaps/map00860_20130715090228.png
Porphyrin and chlorophyll metabolism	12	1-naphthol glucuronyltransferase	ec:2.4.1.17	1	ACSNU06456T0	map00860	keggmaps/map00860_20130715090228.png
Porphyrin and chlorophyll metabolism	12	ligase	ec:6.1.1.17	2	ACSNU03365T0, ACSNU07306T0	map00860	keggmaps/map00860_20130715090228.png
Porphyrin and chlorophyll metabolism	12	oxidase	ec:1.3.3.4	1	ACSNU02259T0	map00860	keggmaps/map00860_20130715090228.png
Porphyrin and chlorophyll metabolism	12	oxidase	ec:1.3.3.3	1	ACSNU08500T0	map00860	keggmaps/map00860_20130715090228.png
Porphyrin and chlorophyll metabolism	12	reductase	ec:1.3.1.24	1	ACSNU10471T0	map00860	keggmaps/map00860_20130715090228.png
Glycosphingolipid biosynthesis - ganglio series	2	lactase (ambiguous)	ec:3.2.1.23	2	ACSNU05550T0, ACSNU09328T0	map00604	keggmaps/map00604_20130715090230.png
Cysteine and methionine metabolism	18	isomerase	ec:5.3.1.23	1	ACSNU00008T0	map00270	keggmaps/map00270_20130715090235.png
Cysteine and methionine metabolism	18	beta-synthase	ec:4.2.1.22	1	ACSNU07380T0	map00270	keggmaps/map00270_20130715090235.png
Cysteine and methionine metabolism	18	synthase	ec:3.1.3.77	1	ACSNU01439T0	map00270	keggmaps/map00270_20130715090235.png
Cysteine and methionine metabolism	18	(cytosine-5-)-methyltransferase	ec:2.1.1.37	3	ACSNU05029T0, ACSNU06051T0, ACSNU06285T0	map00270	keggmaps/map00270_20130715090235.png
Cysteine and methionine metabolism	18	adenosyltransferase	ec:2.5.1.6	1	ACSNU02530T0	map00270	keggmaps/map00270_20130715090235.png
Cysteine and methionine metabolism	18	S-methyltransferase	ec:2.1.1.10	2	ACSNU00480T0, ACSNU00481T0	map00270	keggmaps/map00270_20130715090235.png
Cysteine and methionine metabolism	18	S-adenosylhomocysteine synthase	ec:3.3.1.1	1	ACSNU03029T0	map00270	keggmaps/map00270_20130715090235.png
Cysteine and methionine metabolism	18	beta-lyase	ec:4.4.1.8	1	ACSNU05231T0	map00270	keggmaps/map00270_20130715090235.png
Cysteine and methionine metabolism	18	gamma-lyase	ec:4.4.1.1	1	ACSNU05231T0	map00270	keggmaps/map00270_20130715090235.png
Cysteine and methionine metabolism	18	dioxygenase [iron(II)-requiring]	ec:1.13.11.54	1	ACSNU08744T0	map00270	keggmaps/map00270_20130715090235.png
Cysteine and methionine metabolism	18	synthase	ec:2.5.1.47	1	ACSNU07380T0	map00270	keggmaps/map00270_20130715090235.png
Cysteine and methionine metabolism	18	dehydrogenase	ec:1.1.1.27	2	ACSNU06435T0, ACSNU06436T0	map00270	keggmaps/map00270_20130715090235.png
Cysteine and methionine metabolism	18	dioxygenase	ec:1.13.11.20	1	ACSNU05071T0	map00270	keggmaps/map00270_20130715090235.png
Cysteine and methionine metabolism	18	synthase	ec:2.5.1.16	1	ACSNU02229T0	map00270	keggmaps/map00270_20130715090235.png
Cysteine and methionine metabolism	18	transaminase	ec:2.6.1.5	1	ACSNU05565T0	map00270	keggmaps/map00270_20130715090235.png
Cysteine and methionine metabolism	18	transaminase	ec:2.6.1.1	1	ACSNU04622T0	map00270	keggmaps/map00270_20130715090235.png
Glycosphingolipid biosynthesis - lacto and neolacto series	2	beta-1,3-acetylglucosaminyltransferase	ec:2.4.1.163	1	ACSNU06329T0	map00601	keggmaps/map00601_20130715090237.png
Glycosphingolipid biosynthesis - lacto and neolacto series	2	beta-1,6-N-acetylglucosaminyl-transferase	ec:2.4.1.150	1	ACSNU03792T0	map00601	keggmaps/map00601_20130715090237.png
Nicotinate and nicotinamide metabolism	9	diphosphorylase (carboxylating)	ec:2.4.2.19	1	ACSNU09659T0	map00760	keggmaps/map00760_20130715090240.png
Nicotinate and nicotinamide metabolism	9	synthase (glutamine-hydrolysing)	ec:6.3.5.1	1	ACSNU01241T0	map00760	keggmaps/map00760_20130715090240.png
Nicotinate and nicotinamide metabolism	9	adenylyltransferase	ec:2.7.7.1	1	ACSNU07933T0	map00760	keggmaps/map00760_20130715090240.png
Nicotinate and nicotinamide metabolism	9	oxidase	ec:1.2.3.1	1	ACSNU08462T0	map00760	keggmaps/map00760_20130715090240.png
Nicotinate and nicotinamide metabolism	9	adenylyltransferase	ec:2.7.7.18	1	ACSNU07933T0	map00760	keggmaps/map00760_20130715090240.png
Nicotinate and nicotinamide metabolism	9	nicotinamide deaminase	ec:3.5.1.19	1	ACSNU05935T0	map00760	keggmaps/map00760_20130715090240.png
Nicotinate and nicotinamide metabolism	9	uridine 5'-nucleotidase	ec:3.1.3.5	3	ACSNU06174T0, ACSNU10302T0, ACSNU10355T0	map00760	keggmaps/map00760_20130715090240.png
Nicotinate and nicotinamide metabolism	9	synthase	ec:6.3.1.5	1	ACSNU01241T0	map00760	keggmaps/map00760_20130715090240.png
Nicotinate and nicotinamide metabolism	9	kinase	ec:2.7.1.23	1	ACSNU06161T0	map00760	keggmaps/map00760_20130715090240.png
Sphingolipid metabolism	18	phosphodiesterase	ec:3.1.4.12	2	ACSNU02682T0, ACSNU03890T0	map00600	keggmaps/map00600_20130715090242.png
Sphingolipid metabolism	18	psychosine hydrolase	ec:3.2.1.45	1	ACSNU07273T0	map00600	keggmaps/map00600_20130715090242.png
Sphingolipid metabolism	18	lactase (ambiguous)	ec:3.2.1.23	2	ACSNU05550T0, ACSNU09328T0	map00600	keggmaps/map00600_20130715090242.png
Sphingolipid metabolism	18	C-palmitoyltransferase	ec:2.3.1.50	2	ACSNU00134T0, ACSNU08616T0	map00600	keggmaps/map00600_20130715090242.png
Sphingolipid metabolism	18	glucosyltransferase	ec:2.4.1.80	1	ACSNU03444T0	map00600	keggmaps/map00600_20130715090242.png
Sphingolipid metabolism	18	acylsphingosine deacylase	ec:3.5.1.23	1	ACSNU03144T0	map00600	keggmaps/map00600_20130715090242.png
Sphingolipid metabolism	18	N-acyltransferase	ec:2.3.1.24	1	ACSNU08534T0	map00600	keggmaps/map00600_20130715090242.png
Sphingolipid metabolism	18	phosphatase	ec:3.1.3.4	5	ACSNU01033T0, ACSNU05705T0, ACSNU06794T0, ACSNU07126T0, ACSNU10498T0	map00600	keggmaps/map00600_20130715090242.png
Sphingolipid metabolism	18	aldolase	ec:4.1.2.27	1	ACSNU04205T0	map00600	keggmaps/map00600_20130715090242.png
Sphingolipid metabolism	18	sulfatase	ec:3.1.6.1	2	ACSNU00365T0, ACSNU06460T0	map00600	keggmaps/map00600_20130715090242.png
C5-Branched dibasic acid metabolism	1	ligase (ADP-forming)	ec:6.2.1.5	1	ACSNU08751T0	map00660	keggmaps/map00660_20130715090244.png
Glycolysis / Gluconeogenesis	34	phosphohexokinase	ec:2.7.1.11	2	ACSNU07124T0, ACSNU09611T0	map00010	keggmaps/map00010_20130715090248.png
Glycolysis / Gluconeogenesis	34	carboxykinase (GTP)	ec:4.1.1.32	1	ACSNU04178T0	map00010	keggmaps/map00010_20130715090248.png
Glycolysis / Gluconeogenesis	34	isomerase	ec:5.3.1.9	1	ACSNU00342T0	map00010	keggmaps/map00010_20130715090248.png
Glycolysis / Gluconeogenesis	34	hexokinase type IV glucokinase	ec:2.7.1.1	2	ACSNU07244T0, ACSNU07626T0	map00010	keggmaps/map00010_20130715090248.png
Glycolysis / Gluconeogenesis	34	hydratase	ec:4.2.1.11	1	ACSNU07035T0	map00010	keggmaps/map00010_20130715090248.png
Glycolysis / Gluconeogenesis	34	dehydrogenase (NADP+)	ec:1.1.1.2	2	ACSNU04331T0, ACSNU10102T0	map00010	keggmaps/map00010_20130715090248.png
Glycolysis / Gluconeogenesis	34	hexose diphosphatase	ec:3.1.3.11	1	ACSNU01881T0	map00010	keggmaps/map00010_20130715090248.png
Glycolysis / Gluconeogenesis	34	ligase	ec:6.2.1.1	5	ACSNU00048T0, ACSNU02231T0, ACSNU03465T0, ACSNU09083T0, ACSNU10398T0	map00010	keggmaps/map00010_20130715090248.png
Glycolysis / Gluconeogenesis	34	kinase	ec:2.7.2.3	1	ACSNU08905T0	map00010	keggmaps/map00010_20130715090248.png
Glycolysis / Gluconeogenesis	34	acetyltransferase	ec:2.3.1.12	1	ACSNU02985T0	map00010	keggmaps/map00010_20130715090248.png
Glycolysis / Gluconeogenesis	34	dehydrogenase [NAD(P)+]	ec:1.2.1.5	3	ACSNU04331T0, ACSNU04824T0, ACSNU08482T0	map00010	keggmaps/map00010_20130715090248.png
Glycolysis / Gluconeogenesis	34	dehydrogenase (NAD+)	ec:1.2.1.3	2	ACSNU04824T0, ACSNU07607T0	map00010	keggmaps/map00010_20130715090248.png
Glycolysis / Gluconeogenesis	34	aldolase	ec:4.1.2.13	3	ACSNU00398T0, ACSNU00399T0, ACSNU04020T0	map00010	keggmaps/map00010_20130715090248.png
Glycolysis / Gluconeogenesis	34	dehydrogenase	ec:1.1.1.27	2	ACSNU06435T0, ACSNU06436T0	map00010	keggmaps/map00010_20130715090248.png
Glycolysis / Gluconeogenesis	34	dehydrogenase (acetyl-transferring)	ec:1.2.4.1	4	ACSNU07481T0, ACSNU08370T0, ACSNU08713T0, ACSNU08876T0	map00010	keggmaps/map00010_20130715090248.png
Glycolysis / Gluconeogenesis	34	dehydrogenase (phosphorylating)	ec:1.2.1.12	2	ACSNU06417T0, ACSNU06418T0	map00010	keggmaps/map00010_20130715090248.png
Glycolysis / Gluconeogenesis	34	(alpha-D-glucose-1,6-bisphosphate-dependent)	ec:5.4.2.2	1	ACSNU06798T0	map00010	keggmaps/map00010_20130715090248.png
Glycolysis / Gluconeogenesis	34	kinase	ec:2.7.1.40	2	ACSNU03570T0, ACSNU05262T0	map00010	keggmaps/map00010_20130715090248.png
Starch and sucrose metabolism	21	decarboxylase	ec:4.1.1.35	1	ACSNU06459T0	map00500	keggmaps/map00500_20130715090253.png
Starch and sucrose metabolism	21	isomerase	ec:5.3.1.9	1	ACSNU00342T0	map00500	keggmaps/map00500_20130715090253.png
Starch and sucrose metabolism	21	hexokinase type IV glucokinase	ec:2.7.1.1	2	ACSNU07244T0, ACSNU07626T0	map00500	keggmaps/map00500_20130715090253.png
Starch and sucrose metabolism	21	glycogenase	ec:3.2.1.1	1	ACSNU02246T0	map00500	keggmaps/map00500_20130715090253.png
Starch and sucrose metabolism	21	amylo-1,6-glucosidase	ec:3.2.1.33	1	ACSNU03198T0	map00500	keggmaps/map00500_20130715090253.png
Starch and sucrose metabolism	21	beta-glucuronide glucuronohydrolase glucuronidase	ec:3.2.1.31	1	ACSNU05687T0	map00500	keggmaps/map00500_20130715090253.png
Starch and sucrose metabolism	21	trehalase	ec:3.2.1.28	1	ACSNU07201T0	map00500	keggmaps/map00500_20130715090253.png
Starch and sucrose metabolism	21	gentiobiase	ec:3.2.1.21	1	ACSNU09328T0	map00500	keggmaps/map00500_20130715090253.png
Starch and sucrose metabolism	21	maltase	ec:3.2.1.20	4	ACSNU01719T0, ACSNU02124T0, ACSNU03103T0, ACSNU05880T0	map00500	keggmaps/map00500_20130715090253.png
Starch and sucrose metabolism	21	limit dextrinase (erroneous)	ec:3.2.1.10	1	ACSNU02246T0	map00500	keggmaps/map00500_20130715090253.png
Starch and sucrose metabolism	21	uridylyltransferase	ec:2.7.7.9	1	ACSNU05752T0	map00500	keggmaps/map00500_20130715090253.png
Starch and sucrose metabolism	21	trehalose 6-phosphatase	ec:3.1.3.12	1	ACSNU02578T0	map00500	keggmaps/map00500_20130715090253.png
Starch and sucrose metabolism	21	diphosphatase	ec:3.6.1.21	1	ACSNU04301T0	map00500	keggmaps/map00500_20130715090253.png
Starch and sucrose metabolism	21	disproportionating enzyme	ec:2.4.1.25	1	ACSNU03198T0	map00500	keggmaps/map00500_20130715090253.png
Starch and sucrose metabolism	21	branching enzyme	ec:2.4.1.18	1	ACSNU08535T0	map00500	keggmaps/map00500_20130715090253.png
Starch and sucrose metabolism	21	1-naphthol glucuronyltransferase	ec:2.4.1.17	1	ACSNU06456T0	map00500	keggmaps/map00500_20130715090253.png
Starch and sucrose metabolism	21	synthase (UDP-forming)	ec:2.4.1.15	1	ACSNU02578T0	map00500	keggmaps/map00500_20130715090253.png
Starch and sucrose metabolism	21	synthase	ec:2.4.1.11	1	ACSNU01205T0	map00500	keggmaps/map00500_20130715090253.png
Starch and sucrose metabolism	21	6-dehydrogenase	ec:1.1.1.22	1	ACSNU05484T0	map00500	keggmaps/map00500_20130715090253.png
Starch and sucrose metabolism	21	(alpha-D-glucose-1,6-bisphosphate-dependent)	ec:5.4.2.2	1	ACSNU06798T0	map00500	keggmaps/map00500_20130715090253.png
Ether lipid metabolism	16	D	ec:3.1.4.4	1	ACSNU00757T0	map00565	keggmaps/map00565_20130715090255.png
Ether lipid metabolism	16	esterase	ec:3.1.1.47	1	ACSNU02862T0	map00565	keggmaps/map00565_20130715090255.png
Ether lipid metabolism	16	O-acetyltransferase	ec:2.3.1.67	1	ACSNU01064T0	map00565	keggmaps/map00565_20130715090255.png
Ether lipid metabolism	16	phosphatase	ec:3.1.3.4	5	ACSNU01033T0, ACSNU05705T0, ACSNU06794T0, ACSNU07126T0, ACSNU10498T0	map00565	keggmaps/map00565_20130715090255.png
Ether lipid metabolism	16	synthase	ec:2.5.1.26	1	ACSNU02411T0	map00565	keggmaps/map00565_20130715090255.png
Ether lipid metabolism	16	A2	ec:3.1.1.4	7	ACSNU01119T0, ACSNU01934T0, ACSNU03913T0, ACSNU05109T0, ACSNU05141T0, ACSNU05652T0, ACSNU09209T0	map00565	keggmaps/map00565_20130715090255.png
Cutin, suberine and wax biosynthesis	3	O-acyltransferase	ec:2.3.1.20	1	ACSNU03597T0	map00073	keggmaps/map00073_20130715090257.png
Cutin, suberine and wax biosynthesis	3	reductase	ec:1.2.1.50	2	ACSNU05194T0, ACSNU05196T0	map00073	keggmaps/map00073_20130715090257.png
Glycerophospholipid metabolism	46	D	ec:3.1.4.4	1	ACSNU00757T0	map00564	keggmaps/map00564_20130715090303.png
Glycerophospholipid metabolism	46	3-phosphatidyltransferase	ec:2.7.8.11	1	ACSNU00414T0	map00564	keggmaps/map00564_20130715090303.png
Glycerophospholipid metabolism	46	dehydrogenase (NAD+)	ec:1.1.1.8	4	ACSNU01933T0, ACSNU01935T0, ACSNU05656T0, ACSNU08041T0	map00564	keggmaps/map00564_20130715090303.png
Glycerophospholipid metabolism	46	cytidylyltransferase	ec:2.7.7.15	2	ACSNU02379T0, ACSNU07318T0	map00564	keggmaps/map00564_20130715090303.png
Glycerophospholipid metabolism	46	cytidylyltransferase	ec:2.7.7.14	1	ACSNU07225T0	map00564	keggmaps/map00564_20130715090303.png
Glycerophospholipid metabolism	46	O-acyltransferase	ec:2.3.1.51	5	ACSNU01407T0, ACSNU03643T0, ACSNU03951T0, ACSNU09394T0, ACSNU09395T0	map00564	keggmaps/map00564_20130715090303.png
Glycerophospholipid metabolism	46	O-acyltransferase	ec:2.3.1.43	1	ACSNU02191T0	map00564	keggmaps/map00564_20130715090303.png
Glycerophospholipid metabolism	46	O-acyltransferase	ec:2.3.1.42	2	ACSNU01312T0, ACSNU03676T0	map00564	keggmaps/map00564_20130715090303.png
Glycerophospholipid metabolism	46	O-acyltransferase	ec:2.3.1.23	2	ACSNU01064T0, ACSNU06618T0	map00564	keggmaps/map00564_20130715090303.png
Glycerophospholipid metabolism	46	1-O-acyltransferase	ec:2.3.1.15	1	ACSNU03643T0	map00564	keggmaps/map00564_20130715090303.png
Glycerophospholipid metabolism	46	phosphatase	ec:3.1.3.4	5	ACSNU01033T0, ACSNU05705T0, ACSNU06794T0, ACSNU07126T0, ACSNU10498T0	map00564	keggmaps/map00564_20130715090303.png
Glycerophospholipid metabolism	46	O-acetyltransferase	ec:2.3.1.6	1	ACSNU02647T0	map00564	keggmaps/map00564_20130715090303.png
Glycerophospholipid metabolism	46	kinase (ATP dependent)	ec:2.7.1.107	5	ACSNU02597T0, ACSNU03254T0, ACSNU03255T0, ACSNU07397T0, ACSNU09041T0	map00564	keggmaps/map00564_20130715090303.png
Glycerophospholipid metabolism	46	O-phosphatidyltransferase	ec:2.7.8.8	1	ACSNU03067T0	map00564	keggmaps/map00564_20130715090303.png
Glycerophospholipid metabolism	46	3-phosphatidyltransferase	ec:2.7.8.5	1	ACSNU02316T0	map00564	keggmaps/map00564_20130715090303.png
Glycerophospholipid metabolism	46	dehydrogenase	ec:1.1.5.3	3	ACSNU01933T0, ACSNU01935T0, ACSNU08041T0	map00564	keggmaps/map00564_20130715090303.png
Glycerophospholipid metabolism	46	kinase	ec:2.7.1.82	1	ACSNU08908T0	map00564	keggmaps/map00564_20130715090303.png
Glycerophospholipid metabolism	46	true cholinesterase	ec:3.1.1.7	3	ACSNU03303T0, ACSNU06543T0, ACSNU08065T0	map00564	keggmaps/map00564_20130715090303.png
Glycerophospholipid metabolism	46	lecithinase B	ec:3.1.1.5	6	ACSNU01119T0, ACSNU02191T0, ACSNU02862T0, ACSNU03913T0, ACSNU04025T0, ACSNU05367T0	map00564	keggmaps/map00564_20130715090303.png
Glycerophospholipid metabolism	46	A2	ec:3.1.1.4	7	ACSNU01119T0, ACSNU01934T0, ACSNU03913T0, ACSNU05109T0, ACSNU05141T0, ACSNU05652T0, ACSNU09209T0	map00564	keggmaps/map00564_20130715090303.png
Glycerophospholipid metabolism	46	kinase	ec:2.7.1.32	1	ACSNU08908T0	map00564	keggmaps/map00564_20130715090303.png
Glycosylphosphatidylinositol(GPI)-anchor biosynthesis	1	deacetylase	ec:3.5.1.89	1	ACSNU01679T0	map00563	keggmaps/map00563_20130715090304.png
Synthesis and degradation of ketone bodies	6	CoA-transferase	ec:2.8.3.5	1	ACSNU06554T0	map00072	keggmaps/map00072_20130715090306.png
Synthesis and degradation of ketone bodies	6	C-acetyltransferase	ec:2.3.1.9	2	ACSNU01669T0, ACSNU02171T0	map00072	keggmaps/map00072_20130715090306.png
Synthesis and degradation of ketone bodies	6	dehydrogenase	ec:1.1.1.30	2	ACSNU01734T0, ACSNU01834T0	map00072	keggmaps/map00072_20130715090306.png
Synthesis and degradation of ketone bodies	6	synthase	ec:2.3.3.10	1	ACSNU02901T0	map00072	keggmaps/map00072_20130715090306.png
Inositol phosphate metabolism	40	phospholipase C	ec:3.1.4.11	11	ACSNU00200T0, ACSNU00245T0, ACSNU00348T0, ACSNU05269T0, ACSNU05722T0, ACSNU07352T0, ACSNU07776T0, ACSNU08126T0, ACSNU08676T0, ACSNU09233T0, ACSNU09909T0	map00562	keggmaps/map00562_20130715090310.png
Inositol phosphate metabolism	40	3-phosphatidyltransferase	ec:2.7.8.11	1	ACSNU00414T0	map00562	keggmaps/map00562_20130715090310.png
Inositol phosphate metabolism	40	oxygenase	ec:1.13.99.1	1	ACSNU08366T0	map00562	keggmaps/map00562_20130715090310.png
Inositol phosphate metabolism	40	3-phosphatase	ec:3.1.3.67	1	ACSNU09586T0	map00562	keggmaps/map00562_20130715090310.png
Inositol phosphate metabolism	40	inositol-1,3-bisphosphate 3-phosphatase	ec:3.1.3.64	6	ACSNU04008T0, ACSNU04653T0, ACSNU06963T0, ACSNU08145T0, ACSNU09972T0, ACSNU10433T0	map00562	keggmaps/map00562_20130715090310.png
Inositol phosphate metabolism	40	1-phosphatase	ec:3.1.3.57	1	ACSNU02932T0	map00562	keggmaps/map00562_20130715090310.png
Inositol phosphate metabolism	40	5-phosphatase	ec:3.1.3.56	3	ACSNU02155T0, ACSNU05837T0, ACSNU09478T0	map00562	keggmaps/map00562_20130715090310.png
Inositol phosphate metabolism	40	5-phosphatase	ec:3.1.3.36	1	ACSNU05837T0	map00562	keggmaps/map00562_20130715090310.png
Inositol phosphate metabolism	40	phosphatase	ec:3.1.3.25	4	ACSNU09082T0, ACSNU09466T0, ACSNU09467T0, ACSNU09468T0	map00562	keggmaps/map00562_20130715090310.png
Inositol phosphate metabolism	40	3-kinase	ec:2.7.1.154	1	ACSNU01987T0	map00562	keggmaps/map00562_20130715090310.png
Inositol phosphate metabolism	40	3-kinase	ec:2.7.1.153	1	ACSNU01987T0	map00562	keggmaps/map00562_20130715090310.png
Inositol phosphate metabolism	40	3-kinase	ec:2.7.1.137	3	ACSNU01987T0, ACSNU07761T0, ACSNU08856T0	map00562	keggmaps/map00562_20130715090310.png
Inositol phosphate metabolism	40	3-kinase	ec:2.7.1.127	3	ACSNU03342T0, ACSNU04143T0, ACSNU04320T0	map00562	keggmaps/map00562_20130715090310.png
Inositol phosphate metabolism	40	dehydrogenase (acetylating)	ec:1.2.1.18	1	ACSNU02208T0	map00562	keggmaps/map00562_20130715090310.png
Inositol phosphate metabolism	40	5-kinase	ec:2.7.1.68	3	ACSNU00555T0, ACSNU04997T0, ACSNU08822T0	map00562	keggmaps/map00562_20130715090310.png
Inositol phosphate metabolism	40	4-kinase	ec:2.7.1.67	2	ACSNU03232T0, ACSNU07710T0	map00562	keggmaps/map00562_20130715090310.png
Fatty acid metabolism	22	hydratase	ec:4.2.1.74	3	ACSNU03073T0, ACSNU03074T0, ACSNU10419T0	map00071	keggmaps/map00071_20130715090313.png
Fatty acid metabolism	22	hydratase	ec:4.2.1.17	5	ACSNU03073T0, ACSNU03074T0, ACSNU05799T0, ACSNU07859T0, ACSNU10419T0	map00071	keggmaps/map00071_20130715090313.png
Fatty acid metabolism	22	ligase	ec:6.2.1.3	7	ACSNU00048T0, ACSNU01350T0, ACSNU02231T0, ACSNU02933T0, ACSNU05575T0, ACSNU05716T0, ACSNU09462T0	map00071	keggmaps/map00071_20130715090313.png
Fatty acid metabolism	22	O-palmitoyltransferase	ec:2.3.1.21	3	ACSNU02177T0, ACSNU05437T0, ACSNU05438T0	map00071	keggmaps/map00071_20130715090313.png
Fatty acid metabolism	22	C-acyltransferase	ec:2.3.1.16	3	ACSNU03073T0, ACSNU03074T0, ACSNU10419T0	map00071	keggmaps/map00071_20130715090313.png
Fatty acid metabolism	22	dehydrogenase (NAD+)	ec:1.2.1.3	2	ACSNU04824T0, ACSNU07607T0	map00071	keggmaps/map00071_20130715090313.png
Fatty acid metabolism	22	C-acetyltransferase	ec:2.3.1.9	2	ACSNU01669T0, ACSNU02171T0	map00071	keggmaps/map00071_20130715090313.png
Fatty acid metabolism	22	dehydrogenase	ec:1.1.1.35	5	ACSNU03073T0, ACSNU03074T0, ACSNU04011T0, ACSNU04098T0, ACSNU10419T0	map00071	keggmaps/map00071_20130715090313.png
Fatty acid metabolism	22	dehydrogenase	ec:1.1.1.211	3	ACSNU03073T0, ACSNU03074T0, ACSNU10419T0	map00071	keggmaps/map00071_20130715090313.png
Fatty acid metabolism	22	dehydrogenase	ec:1.2.1.48	1	ACSNU04331T0	map00071	keggmaps/map00071_20130715090313.png
Glycerolipid metabolism	32	lipase	ec:3.1.1.34	1	ACSNU04762T0	map00561	keggmaps/map00561_20130715090317.png
Glycerolipid metabolism	32	galactolipid lipase	ec:3.1.1.26	2	ACSNU01557T0, ACSNU06859T0	map00561	keggmaps/map00561_20130715090317.png
Glycerolipid metabolism	32	dehydrogenase (NADP+)	ec:1.1.1.2	2	ACSNU04331T0, ACSNU10102T0	map00561	keggmaps/map00561_20130715090317.png
Glycerolipid metabolism	32	O-acyltransferase	ec:2.3.1.51	5	ACSNU01407T0, ACSNU03643T0, ACSNU03951T0, ACSNU09394T0, ACSNU09395T0	map00561	keggmaps/map00561_20130715090317.png
Glycerolipid metabolism	32	O-acyltransferase	ec:2.3.1.22	2	ACSNU03597T0, ACSNU07682T0	map00561	keggmaps/map00561_20130715090317.png
Glycerolipid metabolism	32	O-acyltransferase	ec:2.3.1.20	1	ACSNU03597T0	map00561	keggmaps/map00561_20130715090317.png
Glycerolipid metabolism	32	1-O-acyltransferase	ec:2.3.1.15	1	ACSNU03643T0	map00561	keggmaps/map00561_20130715090317.png
Glycerolipid metabolism	32	phosphatase	ec:3.1.3.4	5	ACSNU01033T0, ACSNU05705T0, ACSNU06794T0, ACSNU07126T0, ACSNU10498T0	map00561	keggmaps/map00561_20130715090317.png
Glycerolipid metabolism	32	dehydrogenase (NAD+)	ec:1.2.1.3	2	ACSNU04824T0, ACSNU07607T0	map00561	keggmaps/map00561_20130715090317.png
Glycerolipid metabolism	32	kinase (ATP dependent)	ec:2.7.1.107	5	ACSNU02597T0, ACSNU03254T0, ACSNU03255T0, ACSNU07397T0, ACSNU09041T0	map00561	keggmaps/map00561_20130715090317.png
Glycerolipid metabolism	32	reductase	ec:1.1.1.21	1	ACSNU03640T0	map00561	keggmaps/map00561_20130715090317.png
Glycerolipid metabolism	32	lipase	ec:3.1.1.3	8	ACSNU01557T0, ACSNU02679T0, ACSNU06859T0, ACSNU07595T0, ACSNU08683T0, ACSNU09072T0, ACSNU09074T0, ACSNU09333T0	map00561	keggmaps/map00561_20130715090317.png
Glycerolipid metabolism	32	kinase	ec:2.7.1.30	1	ACSNU00875T0	map00561	keggmaps/map00561_20130715090317.png
Novobiocin biosynthesis	2	transaminase	ec:2.6.1.5	1	ACSNU05565T0	map00401	keggmaps/map00401_20130715090319.png
Novobiocin biosynthesis	2	transaminase	ec:2.6.1.1	1	ACSNU04622T0	map00401	keggmaps/map00401_20130715090319.png
Phenylalanine, tyrosine and tryptophan biosynthesis	7	4-monooxygenase	ec:1.14.16.1	4	ACSNU00563T0, ACSNU01146T0, ACSNU05555T0, ACSNU10061T0	map00400	keggmaps/map00400_20130715090322.png
Phenylalanine, tyrosine and tryptophan biosynthesis	7	transaminase	ec:2.6.1.5	1	ACSNU05565T0	map00400	keggmaps/map00400_20130715090322.png
Phenylalanine, tyrosine and tryptophan biosynthesis	7	transaminase	ec:2.6.1.1	1	ACSNU04622T0	map00400	keggmaps/map00400_20130715090322.png
Phenylalanine, tyrosine and tryptophan biosynthesis	7	kinase	ec:2.7.1.71	1	ACSNU08513T0	map00400	keggmaps/map00400_20130715090322.png
Cyanoamino acid metabolism	8	glutamyl transpeptidase	ec:2.3.2.2	2	ACSNU00897T0, ACSNU07556T0	map00460	keggmaps/map00460_20130715090324.png
Cyanoamino acid metabolism	8	asparaginase II	ec:3.5.1.1	2	ACSNU02862T0, ACSNU05883T0	map00460	keggmaps/map00460_20130715090324.png
Cyanoamino acid metabolism	8	gentiobiase	ec:3.2.1.21	1	ACSNU09328T0	map00460	keggmaps/map00460_20130715090324.png
Cyanoamino acid metabolism	8	hydroxymethyltransferase	ec:2.1.2.1	1	ACSNU05839T0	map00460	keggmaps/map00460_20130715090324.png
Cyanoamino acid metabolism	8	acetonitrilase	ec:3.5.5.1	2	ACSNU01306T0, ACSNU02818T0	map00460	keggmaps/map00460_20130715090324.png
Lysine biosynthesis	1	transaminase	ec:2.6.1.39	1	ACSNU01382T0	map00300	keggmaps/map00300_20130715090326.png
Isoquinoline alkaloid biosynthesis	10	decarboxylase	ec:4.1.1.28	5	ACSNU02096T0, ACSNU04139T0, ACSNU04140T0, ACSNU05570T0, ACSNU05572T0	map00950	keggmaps/map00950_20130715090330.png
Isoquinoline alkaloid biosynthesis	10	decarboxylase	ec:4.1.1.25	5	ACSNU02096T0, ACSNU04139T0, ACSNU04140T0, ACSNU05570T0, ACSNU05572T0	map00950	keggmaps/map00950_20130715090330.png
Isoquinoline alkaloid biosynthesis	10	monophenol monooxygenase	ec:1.14.18.1	1	ACSNU08117T0	map00950	keggmaps/map00950_20130715090330.png
Isoquinoline alkaloid biosynthesis	10	3-monooxygenase	ec:1.14.16.2	1	ACSNU01146T0	map00950	keggmaps/map00950_20130715090330.png
Isoquinoline alkaloid biosynthesis	10	oxidase	ec:1.10.3.1	1	ACSNU09701T0	map00950	keggmaps/map00950_20130715090330.png
Isoquinoline alkaloid biosynthesis	10	transaminase	ec:2.6.1.5	1	ACSNU05565T0	map00950	keggmaps/map00950_20130715090330.png
Isoquinoline alkaloid biosynthesis	10	transaminase	ec:2.6.1.1	1	ACSNU04622T0	map00950	keggmaps/map00950_20130715090330.png
Benzoate degradation	8	hydratase	ec:4.2.1.17	5	ACSNU03073T0, ACSNU03074T0, ACSNU05799T0, ACSNU07859T0, ACSNU10419T0	map00362	keggmaps/map00362_20130715090332.png
Benzoate degradation	8	C-acyltransferase	ec:2.3.1.16	3	ACSNU03073T0, ACSNU03074T0, ACSNU10419T0	map00362	keggmaps/map00362_20130715090332.png
Benzoate degradation	8	C-acetyltransferase	ec:2.3.1.9	2	ACSNU01669T0, ACSNU02171T0	map00362	keggmaps/map00362_20130715090332.png
Benzoate degradation	8	dehydrogenase (acetylating)	ec:1.2.1.10	1	ACSNU04824T0	map00362	keggmaps/map00362_20130715090332.png
Phenylalanine metabolism	29	decarboxylase	ec:4.1.1.28	5	ACSNU02096T0, ACSNU04139T0, ACSNU04140T0, ACSNU05570T0, ACSNU05572T0	map00360	keggmaps/map00360_20130715090336.png
Phenylalanine metabolism	29	hydratase	ec:4.2.1.17	5	ACSNU03073T0, ACSNU03074T0, ACSNU05799T0, ACSNU07859T0, ACSNU10419T0	map00360	keggmaps/map00360_20130715090336.png
Phenylalanine metabolism	29	lactoperoxidase	ec:1.11.1.7	7	ACSNU03568T0, ACSNU04956T0, ACSNU04957T0, ACSNU05025T0, ACSNU06601T0, ACSNU06930T0, ACSNU08974T0	map00360	keggmaps/map00360_20130715090336.png
Phenylalanine metabolism	29	N-benzoyltransferase	ec:2.3.1.71	1	ACSNU02647T0	map00360	keggmaps/map00360_20130715090336.png
Phenylalanine metabolism	29	4-monooxygenase	ec:1.14.16.1	4	ACSNU00563T0, ACSNU01146T0, ACSNU05555T0, ACSNU10061T0	map00360	keggmaps/map00360_20130715090336.png
Phenylalanine metabolism	29	dehydrogenase [NAD(P)+]	ec:1.2.1.5	3	ACSNU04331T0, ACSNU04824T0, ACSNU08482T0	map00360	keggmaps/map00360_20130715090336.png
Phenylalanine metabolism	29	dioxygenase	ec:1.13.11.27	1	ACSNU00935T0	map00360	keggmaps/map00360_20130715090336.png
Phenylalanine metabolism	29	transaminase	ec:2.6.1.5	1	ACSNU05565T0	map00360	keggmaps/map00360_20130715090336.png
Phenylalanine metabolism	29	transaminase	ec:2.6.1.1	1	ACSNU04622T0	map00360	keggmaps/map00360_20130715090336.png
Phenylalanine metabolism	29	ligase	ec:6.2.1.12	1	ACSNU02933T0	map00360	keggmaps/map00360_20130715090336.png
T cell receptor signaling pathway	17	phosphatase	ec:3.1.3.16	10	ACSNU01093T0, ACSNU01418T0, ACSNU02687T0, ACSNU02997T0, ACSNU04699T0, ACSNU05042T0, ACSNU06007T0, ACSNU06008T0, ACSNU06991T0, ACSNU07242T0	map04660	keggmaps/map04660_20130715090338.png
T cell receptor signaling pathway	17	protein-tyrosine kinase	ec:2.7.10.2	7	ACSNU01303T0, ACSNU01608T0, ACSNU02047T0, ACSNU06079T0, ACSNU06982T0, ACSNU08281T0, ACSNU09877T0	map04660	keggmaps/map04660_20130715090338.png
Glycine, serine and threonine metabolism	20	beta-synthase	ec:4.2.1.22	1	ACSNU07380T0	map00260	keggmaps/map00260_20130715090343.png
Glycine, serine and threonine metabolism	20	ammonia-lyase	ec:4.3.1.19	2	ACSNU02884T0, ACSNU02885T0	map00260	keggmaps/map00260_20130715090343.png
Glycine, serine and threonine metabolism	20	hydroxymethyltransferase	ec:2.1.2.1	1	ACSNU05839T0	map00260	keggmaps/map00260_20130715090343.png
Glycine, serine and threonine metabolism	20	N-methyltransferase	ec:2.1.1.20	1	ACSNU03352T0	map00260	keggmaps/map00260_20130715090343.png
Glycine, serine and threonine metabolism	20	3-dehydrogenase	ec:1.1.1.103	1	ACSNU05073T0	map00260	keggmaps/map00260_20130715090343.png
Glycine, serine and threonine metabolism	20	dehydrogenase (decarboxylating)	ec:1.4.4.2	1	ACSNU03710T0	map00260	keggmaps/map00260_20130715090343.png
Glycine, serine and threonine metabolism	20	synthase	ec:2.3.1.37	1	ACSNU02161T0	map00260	keggmaps/map00260_20130715090343.png
Glycine, serine and threonine metabolism	20	C-acetyltransferase	ec:2.3.1.29	1	ACSNU08458T0	map00260	keggmaps/map00260_20130715090343.png
Glycine, serine and threonine metabolism	20	phosphatase	ec:3.1.3.3	2	ACSNU06261T0, ACSNU07496T0	map00260	keggmaps/map00260_20130715090343.png
Glycine, serine and threonine metabolism	20	reductase	ec:1.1.1.81	1	ACSNU05168T0	map00260	keggmaps/map00260_20130715090343.png
Glycine, serine and threonine metabolism	20	gamma-lyase	ec:4.4.1.1	1	ACSNU05231T0	map00260	keggmaps/map00260_20130715090343.png
Glycine, serine and threonine metabolism	20	dehydrogenase	ec:1.1.99.1	1	ACSNU05656T0	map00260	keggmaps/map00260_20130715090343.png
Glycine, serine and threonine metabolism	20	dehydrogenase	ec:1.1.1.29	1	ACSNU05168T0	map00260	keggmaps/map00260_20130715090343.png
Glycine, serine and threonine metabolism	20	O-phosphatidyltransferase	ec:2.7.8.8	1	ACSNU03067T0	map00260	keggmaps/map00260_20130715090343.png
Glycine, serine and threonine metabolism	20	transaminase	ec:2.6.1.52	1	ACSNU09595T0	map00260	keggmaps/map00260_20130715090343.png
Glycine, serine and threonine metabolism	20	transaminase	ec:2.6.1.51	1	ACSNU06531T0	map00260	keggmaps/map00260_20130715090343.png
Glycine, serine and threonine metabolism	20	transaminase	ec:2.6.1.4	1	ACSNU07844T0	map00260	keggmaps/map00260_20130715090343.png
Glycine, serine and threonine metabolism	20	transaminase	ec:2.6.1.44	3	ACSNU06531T0, ACSNU07649T0, ACSNU07844T0	map00260	keggmaps/map00260_20130715090343.png
Glycine, serine and threonine metabolism	20	aldolase	ec:4.1.2.5	1	ACSNU05713T0	map00260	keggmaps/map00260_20130715090343.png
Steroid biosynthesis	7	esterase	ec:3.1.1.13	2	ACSNU01865T0, ACSNU02397T0	map00100	keggmaps/map00100_20130715090345.png
Steroid biosynthesis	7	O-acyltransferase	ec:2.3.1.26	1	ACSNU02171T0	map00100	keggmaps/map00100_20130715090345.png
Steroid biosynthesis	7	3-dehydrogenase	ec:1.1.1.270	3	ACSNU06319T0, ACSNU07955T0, ACSNU08323T0	map00100	keggmaps/map00100_20130715090345.png
Steroid biosynthesis	7	monooxygenase	ec:1.14.13.72	1	ACSNU00363T0	map00100	keggmaps/map00100_20130715090345.png
Vitamin B6 metabolism	4	5'-phosphate synthase	ec:1.4.3.5	1	ACSNU02259T0	map00750	keggmaps/map00750_20130715090347.png
Vitamin B6 metabolism	4	oxidase	ec:1.2.3.1	1	ACSNU08462T0	map00750	keggmaps/map00750_20130715090347.png
Vitamin B6 metabolism	4	transaminase	ec:2.6.1.52	1	ACSNU09595T0	map00750	keggmaps/map00750_20130715090347.png
Vitamin B6 metabolism	4	kinase	ec:2.7.1.35	1	ACSNU07103T0	map00750	keggmaps/map00750_20130715090347.png
Phosphatidylinositol signaling system	44	phospholipase C	ec:3.1.4.11	11	ACSNU00200T0, ACSNU00245T0, ACSNU00348T0, ACSNU05269T0, ACSNU05722T0, ACSNU07352T0, ACSNU07776T0, ACSNU08126T0, ACSNU08676T0, ACSNU09233T0, ACSNU09909T0	map04070	keggmaps/map04070_20130715090351.png
Phosphatidylinositol signaling system	44	3-phosphatidyltransferase	ec:2.7.8.11	1	ACSNU00414T0	map04070	keggmaps/map04070_20130715090351.png
Phosphatidylinositol signaling system	44	3-phosphatase	ec:3.1.3.67	1	ACSNU09586T0	map04070	keggmaps/map04070_20130715090351.png
Phosphatidylinositol signaling system	44	inositol-1,3-bisphosphate 3-phosphatase	ec:3.1.3.64	6	ACSNU04008T0, ACSNU04653T0, ACSNU06963T0, ACSNU08145T0, ACSNU09972T0, ACSNU10433T0	map04070	keggmaps/map04070_20130715090351.png
Phosphatidylinositol signaling system	44	kinase C	ec:2.7.11.13	1	ACSNU02398T0	map04070	keggmaps/map04070_20130715090351.png
Phosphatidylinositol signaling system	44	1-phosphatase	ec:3.1.3.57	1	ACSNU02932T0	map04070	keggmaps/map04070_20130715090351.png
Phosphatidylinositol signaling system	44	5-phosphatase	ec:3.1.3.56	3	ACSNU02155T0, ACSNU05837T0, ACSNU09478T0	map04070	keggmaps/map04070_20130715090351.png
Phosphatidylinositol signaling system	44	5-phosphatase	ec:3.1.3.36	1	ACSNU05837T0	map04070	keggmaps/map04070_20130715090351.png
Phosphatidylinositol signaling system	44	phosphatase	ec:3.1.3.25	4	ACSNU09082T0, ACSNU09466T0, ACSNU09467T0, ACSNU09468T0	map04070	keggmaps/map04070_20130715090351.png
Phosphatidylinositol signaling system	44	3-kinase	ec:2.7.1.154	1	ACSNU01987T0	map04070	keggmaps/map04070_20130715090351.png
Phosphatidylinositol signaling system	44	3-kinase	ec:2.7.1.153	1	ACSNU01987T0	map04070	keggmaps/map04070_20130715090351.png
Phosphatidylinositol signaling system	44	3-kinase	ec:2.7.1.137	3	ACSNU01987T0, ACSNU07761T0, ACSNU08856T0	map04070	keggmaps/map04070_20130715090351.png
Phosphatidylinositol signaling system	44	3-kinase	ec:2.7.1.127	3	ACSNU03342T0, ACSNU04143T0, ACSNU04320T0	map04070	keggmaps/map04070_20130715090351.png
Phosphatidylinositol signaling system	44	kinase (ATP dependent)	ec:2.7.1.107	5	ACSNU02597T0, ACSNU03254T0, ACSNU03255T0, ACSNU07397T0, ACSNU09041T0	map04070	keggmaps/map04070_20130715090351.png
Phosphatidylinositol signaling system	44	5-kinase	ec:2.7.1.68	3	ACSNU00555T0, ACSNU04997T0, ACSNU08822T0	map04070	keggmaps/map04070_20130715090351.png
Phosphatidylinositol signaling system	44	4-kinase	ec:2.7.1.67	2	ACSNU03232T0, ACSNU07710T0	map04070	keggmaps/map04070_20130715090351.png
Butanoate metabolism	23	decarboxylase	ec:4.1.1.15	3	ACSNU01471T0, ACSNU07693T0, ACSNU07845T0	map00650	keggmaps/map00650_20130715090355.png
Butanoate metabolism	23	hydratase	ec:4.2.1.17	5	ACSNU03073T0, ACSNU03074T0, ACSNU05799T0, ACSNU07859T0, ACSNU10419T0	map00650	keggmaps/map00650_20130715090355.png
Butanoate metabolism	23	CoA-transferase	ec:2.8.3.5	1	ACSNU06554T0	map00650	keggmaps/map00650_20130715090355.png
Butanoate metabolism	23	dehydrogenase	ec:1.1.99.2	1	ACSNU07819T0	map00650	keggmaps/map00650_20130715090355.png
Butanoate metabolism	23	C-acetyltransferase	ec:2.3.1.9	2	ACSNU01669T0, ACSNU02171T0	map00650	keggmaps/map00650_20130715090355.png
Butanoate metabolism	23	reductase	ec:1.1.1.36	1	ACSNU04098T0	map00650	keggmaps/map00650_20130715090355.png
Butanoate metabolism	23	dehydrogenase	ec:1.1.1.35	5	ACSNU03073T0, ACSNU03074T0, ACSNU04011T0, ACSNU04098T0, ACSNU10419T0	map00650	keggmaps/map00650_20130715090355.png
Butanoate metabolism	23	dehydrogenase	ec:1.1.1.30	2	ACSNU01734T0, ACSNU01834T0	map00650	keggmaps/map00650_20130715090355.png
Butanoate metabolism	23	dehydrogenase (acetyl-transferring)	ec:1.2.4.1	4	ACSNU07481T0, ACSNU08370T0, ACSNU08713T0, ACSNU08876T0	map00650	keggmaps/map00650_20130715090355.png
Butanoate metabolism	23	synthase	ec:2.3.3.10	1	ACSNU02901T0	map00650	keggmaps/map00650_20130715090355.png
Butanoate metabolism	23	dehydrogenase (NAD+)	ec:1.2.1.24	1	ACSNU06322T0	map00650	keggmaps/map00650_20130715090355.png
Butanoate metabolism	23	dehydrogenase (acetylating)	ec:1.2.1.10	1	ACSNU04824T0	map00650	keggmaps/map00650_20130715090355.png
Fatty acid elongation	13	hydratase	ec:4.2.1.74	3	ACSNU03073T0, ACSNU03074T0, ACSNU10419T0	map00062	keggmaps/map00062_20130715090357.png
Fatty acid elongation	13	hydratase	ec:4.2.1.17	5	ACSNU03073T0, ACSNU03074T0, ACSNU05799T0, ACSNU07859T0, ACSNU10419T0	map00062	keggmaps/map00062_20130715090357.png
Fatty acid elongation	13	hydrolase	ec:3.1.2.2	3	ACSNU01312T0, ACSNU03676T0, ACSNU07366T0	map00062	keggmaps/map00062_20130715090357.png
Fatty acid elongation	13	C-acyltransferase	ec:2.3.1.16	3	ACSNU03073T0, ACSNU03074T0, ACSNU10419T0	map00062	keggmaps/map00062_20130715090357.png
Fatty acid elongation	13	dehydrogenase	ec:1.1.1.35	5	ACSNU03073T0, ACSNU03074T0, ACSNU04011T0, ACSNU04098T0, ACSNU10419T0	map00062	keggmaps/map00062_20130715090357.png
Fatty acid elongation	13	dehydrogenase	ec:1.1.1.211	3	ACSNU03073T0, ACSNU03074T0, ACSNU10419T0	map00062	keggmaps/map00062_20130715090357.png
Fatty acid elongation	13	hydrolase	ec:3.1.2.22	3	ACSNU03622T0, ACSNU05367T0, ACSNU07366T0	map00062	keggmaps/map00062_20130715090357.png
Fatty acid elongation	13	reductase (NADPH)	ec:1.3.1.38	1	ACSNU08120T0	map00062	keggmaps/map00062_20130715090357.png
Fatty acid biosynthesis	9	carboxylase	ec:6.4.1.2	1	ACSNU05206T0	map00061	keggmaps/map00061_20130715090400.png
Fatty acid biosynthesis	9	synthase	ec:2.3.1.86	2	ACSNU02933T0, ACSNU05716T0	map00061	keggmaps/map00061_20130715090400.png
Fatty acid biosynthesis	9	synthase	ec:2.3.1.85	1	ACSNU08835T0	map00061	keggmaps/map00061_20130715090400.png
Fatty acid biosynthesis	9	synthase I	ec:2.3.1.41	1	ACSNU00907T0	map00061	keggmaps/map00061_20130715090400.png
Fatty acid biosynthesis	9	carboxylase	ec:6.3.4.14	4	ACSNU00880T0, ACSNU02210T0, ACSNU05206T0, ACSNU09913T0	map00061	keggmaps/map00061_20130715090400.png
Fatty acid biosynthesis	9	hydrolase	ec:3.1.2.14	1	ACSNU05926T0	map00061	keggmaps/map00061_20130715090400.png
Peptidoglycan biosynthesis	1	ligase	ec:6.3.2.4	1	ACSNU02210T0	map00550	keggmaps/map00550_20130715090402.png
Flavone and flavonol biosynthesis	1	beta-glucuronide glucuronohydrolase glucuronidase	ec:3.2.1.31	1	ACSNU05687T0	map00944	keggmaps/map00944_20130715090404.png
Selenocompound metabolism	6	water dikinase	ec:2.7.9.3	1	ACSNU03499T0	map00450	keggmaps/map00450_20130715090406.png
Selenocompound metabolism	6	adenylyltransferase	ec:2.7.7.4	1	ACSNU03815T0	map00450	keggmaps/map00450_20130715090406.png
Selenocompound metabolism	6	beta-lyase	ec:4.4.1.8	1	ACSNU05231T0	map00450	keggmaps/map00450_20130715090406.png
Selenocompound metabolism	6	gamma-lyase	ec:4.4.1.1	1	ACSNU05231T0	map00450	keggmaps/map00450_20130715090406.png
Selenocompound metabolism	6	ligase	ec:6.1.1.10	1	ACSNU07741T0	map00450	keggmaps/map00450_20130715090406.png
Selenocompound metabolism	6	reductase	ec:1.8.1.9	2	ACSNU00426T0, ACSNU01970T0	map00450	keggmaps/map00450_20130715090406.png
Phenylpropanoid biosynthesis	9	lactoperoxidase	ec:1.11.1.7	7	ACSNU03568T0, ACSNU04956T0, ACSNU04957T0, ACSNU05025T0, ACSNU06601T0, ACSNU06930T0, ACSNU08974T0	map00940	keggmaps/map00940_20130715090408.png
Phenylpropanoid biosynthesis	9	gentiobiase	ec:3.2.1.21	1	ACSNU09328T0	map00940	keggmaps/map00940_20130715090408.png
Phenylpropanoid biosynthesis	9	ligase	ec:6.2.1.12	1	ACSNU02933T0	map00940	keggmaps/map00940_20130715090408.png
DDT degradation	1	DDT-ase	ec:4.5.1.1	1	ACSNU04223T0	map00351	keggmaps/map00351_20130715090410.png
Tyrosine metabolism	21	decarboxylase	ec:4.1.1.28	5	ACSNU02096T0, ACSNU04139T0, ACSNU04140T0, ACSNU05570T0, ACSNU05572T0	map00350	keggmaps/map00350_20130715090414.png
Tyrosine metabolism	21	decarboxylase	ec:4.1.1.25	5	ACSNU02096T0, ACSNU04139T0, ACSNU04140T0, ACSNU05570T0, ACSNU05572T0	map00350	keggmaps/map00350_20130715090414.png
Tyrosine metabolism	21	peroxidase	ec:1.11.1.8	1	ACSNU03150T0	map00350	keggmaps/map00350_20130715090414.png
Tyrosine metabolism	21	monophenol monooxygenase	ec:1.14.18.1	1	ACSNU08117T0	map00350	keggmaps/map00350_20130715090414.png
Tyrosine metabolism	21	oxidase	ec:1.2.3.1	1	ACSNU08462T0	map00350	keggmaps/map00350_20130715090414.png
Tyrosine metabolism	21	3-monooxygenase	ec:1.14.16.2	1	ACSNU01146T0	map00350	keggmaps/map00350_20130715090414.png
Tyrosine metabolism	21	1,2-dioxygenase	ec:1.13.11.5	3	ACSNU08837T0, ACSNU09536T0, ACSNU10141T0	map00350	keggmaps/map00350_20130715090414.png
Tyrosine metabolism	21	oxidase	ec:1.10.3.1	1	ACSNU09701T0	map00350	keggmaps/map00350_20130715090414.png
Tyrosine metabolism	21	dehydrogenase [NAD(P)+]	ec:1.2.1.5	3	ACSNU04331T0, ACSNU04824T0, ACSNU08482T0	map00350	keggmaps/map00350_20130715090414.png
Tyrosine metabolism	21	dioxygenase	ec:1.13.11.27	1	ACSNU00935T0	map00350	keggmaps/map00350_20130715090414.png
Tyrosine metabolism	21	isomerase	ec:5.2.1.2	1	ACSNU02852T0	map00350	keggmaps/map00350_20130715090414.png
Tyrosine metabolism	21	transaminase	ec:2.6.1.5	1	ACSNU05565T0	map00350	keggmaps/map00350_20130715090414.png
Tyrosine metabolism	21	transaminase	ec:2.6.1.1	1	ACSNU04622T0	map00350	keggmaps/map00350_20130715090414.png
Tyrosine metabolism	21	beta-monooxygenase	ec:1.14.17.1	1	ACSNU06833T0	map00350	keggmaps/map00350_20130715090414.png
Tetracycline biosynthesis	1	carboxylase	ec:6.4.1.2	1	ACSNU05206T0	map00253	keggmaps/map00253_20130715090416.png
Alanine, aspartate and glutamate metabolism	24	synthase	ec:6.3.4.4	1	ACSNU08116T0	map00250	keggmaps/map00250_20130715090421.png
Alanine, aspartate and glutamate metabolism	24	synthase (NADH)	ec:1.4.1.14	1	ACSNU10451T0	map00250	keggmaps/map00250_20130715090421.png
Alanine, aspartate and glutamate metabolism	24	synthase (NADPH)	ec:1.4.1.13	2	ACSNU08086T0, ACSNU10451T0	map00250	keggmaps/map00250_20130715090421.png
Alanine, aspartate and glutamate metabolism	24	decarboxylase	ec:4.1.1.15	3	ACSNU01471T0, ACSNU07693T0, ACSNU07845T0	map00250	keggmaps/map00250_20130715090421.png
Alanine, aspartate and glutamate metabolism	24	dehydrogenase	ec:1.5.1.12	1	ACSNU07607T0	map00250	keggmaps/map00250_20130715090421.png
Alanine, aspartate and glutamate metabolism	24	phosphoribosyldiphosphate 5-amidotransferase	ec:2.4.2.14	1	ACSNU08099T0	map00250	keggmaps/map00250_20130715090421.png
Alanine, aspartate and glutamate metabolism	24	alpha-keto acid-omega-amidase	ec:3.5.1.3	1	ACSNU02818T0	map00250	keggmaps/map00250_20130715090421.png
Alanine, aspartate and glutamate metabolism	24	glutaminase I	ec:3.5.1.2	1	ACSNU04327T0	map00250	keggmaps/map00250_20130715090421.png
Alanine, aspartate and glutamate metabolism	24	asparaginase II	ec:3.5.1.1	2	ACSNU02862T0, ACSNU05883T0	map00250	keggmaps/map00250_20130715090421.png
Alanine, aspartate and glutamate metabolism	24	synthase (glutamine-hydrolysing)	ec:6.3.5.5	2	ACSNU07054T0, ACSNU09542T0	map00250	keggmaps/map00250_20130715090421.png
Alanine, aspartate and glutamate metabolism	24	dehydrogenase [NAD(P)+]	ec:1.4.1.3	1	ACSNU05656T0	map00250	keggmaps/map00250_20130715090421.png
Alanine, aspartate and glutamate metabolism	24	dehydrogenase	ec:1.4.1.2	1	ACSNU05656T0	map00250	keggmaps/map00250_20130715090421.png
Alanine, aspartate and glutamate metabolism	24	lyase	ec:4.3.2.2	1	ACSNU07207T0	map00250	keggmaps/map00250_20130715090421.png
Alanine, aspartate and glutamate metabolism	24	lyase	ec:4.3.2.1	1	ACSNU06633T0	map00250	keggmaps/map00250_20130715090421.png
Alanine, aspartate and glutamate metabolism	24	synthase (ammonia)	ec:6.3.4.16	2	ACSNU07054T0, ACSNU09542T0	map00250	keggmaps/map00250_20130715090421.png
Alanine, aspartate and glutamate metabolism	24	carbamoyltransferase	ec:2.1.3.2	2	ACSNU07054T0, ACSNU09542T0	map00250	keggmaps/map00250_20130715090421.png
Alanine, aspartate and glutamate metabolism	24	transaminase	ec:2.6.1.2	1	ACSNU07844T0	map00250	keggmaps/map00250_20130715090421.png
Alanine, aspartate and glutamate metabolism	24	transaminase	ec:2.6.1.1	1	ACSNU04622T0	map00250	keggmaps/map00250_20130715090421.png
Alanine, aspartate and glutamate metabolism	24	transaminase	ec:2.6.1.44	3	ACSNU06531T0, ACSNU07649T0, ACSNU07844T0	map00250	keggmaps/map00250_20130715090421.png
Alanine, aspartate and glutamate metabolism	24	dehydrogenase (NAD+)	ec:1.2.1.24	1	ACSNU06322T0	map00250	keggmaps/map00250_20130715090421.png
Alanine, aspartate and glutamate metabolism	24	ligase	ec:6.3.1.2	1	ACSNU05326T0	map00250	keggmaps/map00250_20130715090421.png
Alanine, aspartate and glutamate metabolism	24	transaminase (isomerizing)	ec:2.6.1.16	1	ACSNU07344T0	map00250	keggmaps/map00250_20130715090421.png
Riboflavin metabolism	7	reductase (NADPH)	ec:1.5.1.30	1	ACSNU10471T0	map00740	keggmaps/map00740_20130715090423.png
Riboflavin metabolism	7	monophenol monooxygenase	ec:1.14.18.1	1	ACSNU08117T0	map00740	keggmaps/map00740_20130715090423.png
Riboflavin metabolism	7	deaminase	ec:3.5.4.26	1	ACSNU06823T0	map00740	keggmaps/map00740_20130715090423.png
Riboflavin metabolism	7	phosphatase	ec:3.1.3.2	4	ACSNU00699T0, ACSNU03314T0, ACSNU05974T0, ACSNU06182T0	map00740	keggmaps/map00740_20130715090423.png
Styrene degradation	6	1,2-dioxygenase	ec:1.13.11.5	3	ACSNU08837T0, ACSNU09536T0, ACSNU10141T0	map00643	keggmaps/map00643_20130715090425.png
Styrene degradation	6	isomerase	ec:5.2.1.2	1	ACSNU02852T0	map00643	keggmaps/map00643_20130715090425.png
Styrene degradation	6	acetonitrilase	ec:3.5.5.1	2	ACSNU01306T0, ACSNU02818T0	map00643	keggmaps/map00643_20130715090425.png
Ethylbenzene degradation	3	C-acyltransferase	ec:2.3.1.16	3	ACSNU03073T0, ACSNU03074T0, ACSNU10419T0	map00642	keggmaps/map00642_20130715090427.png
Propanoate metabolism	22	hydratase	ec:4.2.1.17	5	ACSNU03073T0, ACSNU03074T0, ACSNU05799T0, ACSNU07859T0, ACSNU10419T0	map00640	keggmaps/map00640_20130715090430.png
Propanoate metabolism	22	carboxylase	ec:6.4.1.2	1	ACSNU05206T0	map00640	keggmaps/map00640_20130715090430.png
Propanoate metabolism	22	hydrolase	ec:3.1.2.4	1	ACSNU04202T0	map00640	keggmaps/map00640_20130715090430.png
Propanoate metabolism	22	ligase (ADP-forming)	ec:6.2.1.5	1	ACSNU08751T0	map00640	keggmaps/map00640_20130715090430.png
Propanoate metabolism	22	ligase (GDP-forming)	ec:6.2.1.4	1	ACSNU06680T0	map00640	keggmaps/map00640_20130715090430.png
Propanoate metabolism	22	ligase	ec:6.2.1.1	5	ACSNU00048T0, ACSNU02231T0, ACSNU03465T0, ACSNU09083T0, ACSNU10398T0	map00640	keggmaps/map00640_20130715090430.png
Propanoate metabolism	22	decarboxylase	ec:4.1.1.9	1	ACSNU06904T0	map00640	keggmaps/map00640_20130715090430.png
Propanoate metabolism	22	dehydrogenase (NAD+)	ec:1.2.1.3	2	ACSNU04824T0, ACSNU07607T0	map00640	keggmaps/map00640_20130715090430.png
Propanoate metabolism	22	C-acetyltransferase	ec:2.3.1.9	2	ACSNU01669T0, ACSNU02171T0	map00640	keggmaps/map00640_20130715090430.png
Propanoate metabolism	22	dehydrogenase	ec:1.1.1.27	2	ACSNU06435T0, ACSNU06436T0	map00640	keggmaps/map00640_20130715090430.png
Propanoate metabolism	22	dehydrogenase (acylating)	ec:1.2.1.27	1	ACSNU02208T0	map00640	keggmaps/map00640_20130715090430.png
Propanoate metabolism	22	dehydrogenase (acetylating)	ec:1.2.1.18	1	ACSNU02208T0	map00640	keggmaps/map00640_20130715090430.png
Ascorbate and aldarate metabolism	8	dehydrogenase (ascorbate)	ec:1.8.5.1	2	ACSNU06605T0, ACSNU06974T0	map00053	keggmaps/map00053_20130715090433.png
Ascorbate and aldarate metabolism	8	oxygenase	ec:1.13.99.1	1	ACSNU08366T0	map00053	keggmaps/map00053_20130715090433.png
Ascorbate and aldarate metabolism	8	dehydrogenase (NAD+)	ec:1.2.1.3	2	ACSNU04824T0, ACSNU07607T0	map00053	keggmaps/map00053_20130715090433.png
Ascorbate and aldarate metabolism	8	1-naphthol glucuronyltransferase	ec:2.4.1.17	1	ACSNU06456T0	map00053	keggmaps/map00053_20130715090433.png
Ascorbate and aldarate metabolism	8	6-dehydrogenase	ec:1.1.1.22	1	ACSNU05484T0	map00053	keggmaps/map00053_20130715090433.png
Ascorbate and aldarate metabolism	8	reductase	ec:1.1.1.19	1	ACSNU03640T0	map00053	keggmaps/map00053_20130715090433.png
Galactose metabolism	19	phosphohexokinase	ec:2.7.1.11	2	ACSNU07124T0, ACSNU09611T0	map00052	keggmaps/map00052_20130715090436.png
Galactose metabolism	19	galactokinase (phosphorylating)	ec:2.7.1.6	1	ACSNU04873T0	map00052	keggmaps/map00052_20130715090436.png
Galactose metabolism	19	hexokinase type IV glucokinase	ec:2.7.1.1	2	ACSNU07244T0, ACSNU07626T0	map00052	keggmaps/map00052_20130715090436.png
Galactose metabolism	19	4-epimerase	ec:5.1.3.2	2	ACSNU05073T0, ACSNU06078T0	map00052	keggmaps/map00052_20130715090436.png
Galactose metabolism	19	lactase (ambiguous)	ec:3.2.1.23	2	ACSNU05550T0, ACSNU09328T0	map00052	keggmaps/map00052_20130715090436.png
Galactose metabolism	19	maltase	ec:3.2.1.20	4	ACSNU01719T0, ACSNU02124T0, ACSNU03103T0, ACSNU05880T0	map00052	keggmaps/map00052_20130715090436.png
Galactose metabolism	19	limit dextrinase (erroneous)	ec:3.2.1.10	1	ACSNU02246T0	map00052	keggmaps/map00052_20130715090436.png
Galactose metabolism	19	uridylyltransferase	ec:2.7.7.9	1	ACSNU05752T0	map00052	keggmaps/map00052_20130715090436.png
Galactose metabolism	19	uridylyltransferase	ec:2.7.7.12	1	ACSNU09044T0	map00052	keggmaps/map00052_20130715090436.png
Galactose metabolism	19	deacetylase	ec:3.5.1.25	1	ACSNU02806T0	map00052	keggmaps/map00052_20130715090436.png
Galactose metabolism	19	synthase	ec:2.4.1.22	1	ACSNU09044T0	map00052	keggmaps/map00052_20130715090436.png
Galactose metabolism	19	reductase	ec:1.1.1.21	1	ACSNU03640T0	map00052	keggmaps/map00052_20130715090436.png
Galactose metabolism	19	(alpha-D-glucose-1,6-bisphosphate-dependent)	ec:5.4.2.2	1	ACSNU06798T0	map00052	keggmaps/map00052_20130715090436.png
Fructose and mannose metabolism	18	phosphohexokinase	ec:2.7.1.11	2	ACSNU07124T0, ACSNU09611T0	map00051	keggmaps/map00051_20130715090440.png
Fructose and mannose metabolism	18	4,6-dehydratase	ec:4.2.1.47	1	ACSNU00996T0	map00051	keggmaps/map00051_20130715090440.png
Fructose and mannose metabolism	18	isomerase	ec:5.3.1.8	1	ACSNU03245T0	map00051	keggmaps/map00051_20130715090440.png
Fructose and mannose metabolism	18	isomerase	ec:5.3.1.6	1	ACSNU03647T0	map00051	keggmaps/map00051_20130715090440.png
Fructose and mannose metabolism	18	hexokinase type IV glucokinase	ec:2.7.1.1	2	ACSNU07244T0, ACSNU07626T0	map00051	keggmaps/map00051_20130715090440.png
Fructose and mannose metabolism	18	reductase	ec:1.1.1.187	1	ACSNU04761T0	map00051	keggmaps/map00051_20130715090440.png
Fructose and mannose metabolism	18	2-phosphatase	ec:3.1.3.46	1	ACSNU05874T0	map00051	keggmaps/map00051_20130715090440.png
Fructose and mannose metabolism	18	hexose diphosphatase	ec:3.1.3.11	1	ACSNU01881T0	map00051	keggmaps/map00051_20130715090440.png
Fructose and mannose metabolism	18	guanylyltransferase	ec:2.7.7.13	1	ACSNU03394T0	map00051	keggmaps/map00051_20130715090440.png
Fructose and mannose metabolism	18	synthase	ec:1.1.1.271	1	ACSNU04761T0	map00051	keggmaps/map00051_20130715090440.png
Fructose and mannose metabolism	18	aldolase	ec:4.1.2.13	3	ACSNU00398T0, ACSNU00399T0, ACSNU04020T0	map00051	keggmaps/map00051_20130715090440.png
Fructose and mannose metabolism	18	diphosphatase	ec:3.6.1.21	1	ACSNU04301T0	map00051	keggmaps/map00051_20130715090440.png
Fructose and mannose metabolism	18	phosphofructokinase 2	ec:2.7.1.105	1	ACSNU05874T0	map00051	keggmaps/map00051_20130715090440.png
Fructose and mannose metabolism	18	reductase	ec:1.1.1.21	1	ACSNU03640T0	map00051	keggmaps/map00051_20130715090440.png
Fructose and mannose metabolism	18	2-dehydrogenase	ec:1.1.1.14	1	ACSNU05543T0	map00051	keggmaps/map00051_20130715090440.png
Fructose and mannose metabolism	18	mannose phosphomutase	ec:5.4.2.8	1	ACSNU05797T0	map00051	keggmaps/map00051_20130715090440.png
Biosynthesis of vancomycin group antibiotics	1	4,6-dehydratase	ec:4.2.1.46	1	ACSNU06459T0	map01055	keggmaps/map01055_20130715090442.png
Biosynthesis of ansamycins	1	glycolaldehydetransferase	ec:2.2.1.1	1	ACSNU01859T0	map01051	keggmaps/map01051_20130715090444.png
Phosphonate and phosphinate metabolism	3	cytidylyltransferase	ec:2.7.7.15	2	ACSNU02379T0, ACSNU07318T0	map00440	keggmaps/map00440_20130715090446.png
Phosphonate and phosphinate metabolism	3	cytidylyltransferase	ec:2.7.7.14	1	ACSNU07225T0	map00440	keggmaps/map00440_20130715090446.png
Caprolactam degradation	10	hydratase	ec:4.2.1.17	5	ACSNU03073T0, ACSNU03074T0, ACSNU05799T0, ACSNU07859T0, ACSNU10419T0	map00930	keggmaps/map00930_20130715090448.png
Caprolactam degradation	10	dehydrogenase (NADP+)	ec:1.1.1.2	2	ACSNU04331T0, ACSNU10102T0	map00930	keggmaps/map00930_20130715090448.png
Caprolactam degradation	10	dehydrogenase (NADP+)	ec:1.2.1.4	1	ACSNU08482T0	map00930	keggmaps/map00930_20130715090448.png
Caprolactam degradation	10	dehydrogenase	ec:1.1.1.35	5	ACSNU03073T0, ACSNU03074T0, ACSNU04011T0, ACSNU04098T0, ACSNU10419T0	map00930	keggmaps/map00930_20130715090448.png
PI3K-Akt signaling pathway	1	3-kinase	ec:2.7.1.153	1	ACSNU01987T0	map04151	keggmaps/map04151_20130715090450.png
Histidine metabolism	11	decarboxylase	ec:4.1.1.28	5	ACSNU02096T0, ACSNU04139T0, ACSNU04140T0, ACSNU05570T0, ACSNU05572T0	map00340	keggmaps/map00340_20130715090452.png
Histidine metabolism	11	decarboxylase	ec:4.1.1.22	4	ACSNU02096T0, ACSNU03661T0, ACSNU05570T0, ACSNU09548T0	map00340	keggmaps/map00340_20130715090452.png
Histidine metabolism	11	dehydrogenase [NAD(P)+]	ec:1.2.1.5	3	ACSNU04331T0, ACSNU04824T0, ACSNU08482T0	map00340	keggmaps/map00340_20130715090452.png
Histidine metabolism	11	dehydrogenase (NAD+)	ec:1.2.1.3	2	ACSNU04824T0, ACSNU07607T0	map00340	keggmaps/map00340_20130715090452.png
Retinol metabolism	4	oxidase	ec:1.2.3.1	1	ACSNU08462T0	map00830	keggmaps/map00830_20130715090454.png
Retinol metabolism	4	1-naphthol glucuronyltransferase	ec:2.4.1.17	1	ACSNU06456T0	map00830	keggmaps/map00830_20130715090454.png
Retinol metabolism	4	dehydrogenase	ec:1.2.1.36	2	ACSNU01261T0, ACSNU04824T0	map00830	keggmaps/map00830_20130715090454.png
mTOR signaling pathway	5	protein kinase	ec:2.7.11.24	2	ACSNU03550T0, ACSNU07004T0	map04150	keggmaps/map04150_20130715090456.png
mTOR signaling pathway	5	protein kinase	ec:2.7.11.11	2	ACSNU00155T0, ACSNU04755T0	map04150	keggmaps/map04150_20130715090456.png
mTOR signaling pathway	5	3-kinase	ec:2.7.1.153	1	ACSNU01987T0	map04150	keggmaps/map04150_20130715090456.png
Pyrimidine metabolism	59	synthase (glutamine hydrolysing)	ec:6.3.4.2	1	ACSNU07410T0	map00240	keggmaps/map00240_20130715090503.png
Pyrimidine metabolism	59	dehydrogenase (NADP+)	ec:1.3.1.2	1	ACSNU05357T0	map00240	keggmaps/map00240_20130715090503.png
Pyrimidine metabolism	59	synthase	ec:4.2.1.70	1	ACSNU06722T0	map00240	keggmaps/map00240_20130715090503.png
Pyrimidine metabolism	59	decarboxylase	ec:4.1.1.23	1	ACSNU05021T0	map00240	keggmaps/map00240_20130715090503.png
Pyrimidine metabolism	59	kinase	ec:2.7.4.9	1	ACSNU03956T0	map00240	keggmaps/map00240_20130715090503.png
Pyrimidine metabolism	59	kinase	ec:2.7.4.6	2	ACSNU04113T0, ACSNU09296T0	map00240	keggmaps/map00240_20130715090503.png
Pyrimidine metabolism	59	ec:3.5.1.6 beta-ureidopropionase	ec:3.5.1.6	1	ACSNU10131T0	map00240	keggmaps/map00240_20130715090503.png
Pyrimidine metabolism	59	phosphoribosyltransferase	ec:2.4.2.10	1	ACSNU05021T0	map00240	keggmaps/map00240_20130715090503.png
Pyrimidine metabolism	59	synthase (glutamine-hydrolysing)	ec:6.3.5.5	2	ACSNU07054T0, ACSNU09542T0	map00240	keggmaps/map00240_20130715090503.png
Pyrimidine metabolism	59	synthase	ec:2.1.1.45	1	ACSNU07467T0	map00240	keggmaps/map00240_20130715090503.png
Pyrimidine metabolism	59	deaminase	ec:3.5.4.12	1	ACSNU02705T0	map00240	keggmaps/map00240_20130715090503.png
Pyrimidine metabolism	59	nucleotidyltransferase	ec:2.7.7.8	1	ACSNU02844T0	map00240	keggmaps/map00240_20130715090503.png
Pyrimidine metabolism	59	DNA polymerase	ec:2.7.7.7	8	ACSNU00467T0, ACSNU00620T0, ACSNU01730T0, ACSNU02761T0, ACSNU03823T0, ACSNU04854T0, ACSNU07329T0, ACSNU08872T0	map00240	keggmaps/map00240_20130715090503.png
Pyrimidine metabolism	59	RNA polymerase	ec:2.7.7.6	17	ACSNU00840T0, ACSNU00971T0, ACSNU01554T0, ACSNU01969T0, ACSNU03905T0, ACSNU04023T0, ACSNU04172T0, ACSNU04394T0, ACSNU04798T0, ACSNU05062T0, ACSNU05307T0, ACSNU07104T0, ACSNU07150T0, ACSNU08497T0, ACSNU09381T0, ACSNU09912T0, ACSNU09985T0	map00240	keggmaps/map00240_20130715090503.png
Pyrimidine metabolism	59	deaminase	ec:3.5.4.5	1	ACSNU03409T0	map00240	keggmaps/map00240_20130715090503.png
Pyrimidine metabolism	59	phosphoribosyltransferase	ec:2.4.2.9	2	ACSNU08397T0, ACSNU09416T0	map00240	keggmaps/map00240_20130715090503.png
Pyrimidine metabolism	59	phosphorylase	ec:2.4.2.3	1	ACSNU02506T0	map00240	keggmaps/map00240_20130715090503.png
Pyrimidine metabolism	59	reductase	ec:1.17.4.1	2	ACSNU07762T0, ACSNU08745T0	map00240	keggmaps/map00240_20130715090503.png
Pyrimidine metabolism	59	3'-mononucleotidase	ec:3.1.3.6	1	ACSNU06672T0	map00240	keggmaps/map00240_20130715090503.png
Pyrimidine metabolism	59	uridine 5'-nucleotidase	ec:3.1.3.5	3	ACSNU06174T0, ACSNU10302T0, ACSNU10355T0	map00240	keggmaps/map00240_20130715090503.png
Pyrimidine metabolism	59	diphosphatase	ec:3.6.1.8	1	ACSNU02421T0	map00240	keggmaps/map00240_20130715090503.png
Pyrimidine metabolism	59	diphosphate phosphatase	ec:3.6.1.6	2	ACSNU00704T0, ACSNU06876T0	map00240	keggmaps/map00240_20130715090503.png
Pyrimidine metabolism	59	carbamoylaspartic dehydrase	ec:3.5.2.3	2	ACSNU07054T0, ACSNU09542T0	map00240	keggmaps/map00240_20130715090503.png
Pyrimidine metabolism	59	hydantoinase	ec:3.5.2.2	1	ACSNU00611T0	map00240	keggmaps/map00240_20130715090503.png
Pyrimidine metabolism	59	diphosphatase	ec:3.6.1.23	1	ACSNU05099T0	map00240	keggmaps/map00240_20130715090503.png
Pyrimidine metabolism	59	(asymmetrical)	ec:3.6.1.17	1	ACSNU02186T0	map00240	keggmaps/map00240_20130715090503.png
Pyrimidine metabolism	59	kinase	ec:2.7.4.22	1	ACSNU09802T0	map00240	keggmaps/map00240_20130715090503.png
Pyrimidine metabolism	59	kinase	ec:2.7.4.14	1	ACSNU09802T0	map00240	keggmaps/map00240_20130715090503.png
Pyrimidine metabolism	59	carbamoyltransferase	ec:2.1.3.2	2	ACSNU07054T0, ACSNU09542T0	map00240	keggmaps/map00240_20130715090503.png
Pyrimidine metabolism	59	reductase	ec:1.8.1.9	2	ACSNU00426T0, ACSNU01970T0	map00240	keggmaps/map00240_20130715090503.png
Pyrimidine metabolism	59	kinase	ec:2.7.1.74	1	ACSNU07548T0	map00240	keggmaps/map00240_20130715090503.png
Pyrimidine metabolism	59	kinase	ec:2.7.1.48	4	ACSNU04019T0, ACSNU08397T0, ACSNU09416T0, ACSNU09802T0	map00240	keggmaps/map00240_20130715090503.png
Pyrimidine metabolism	59	kinase	ec:2.7.1.21	1	ACSNU07548T0	map00240	keggmaps/map00240_20130715090503.png
Thiamine metabolism	26	diphosphokinase	ec:2.7.6.2	2	ACSNU01112T0, ACSNU07020T0	map00730	keggmaps/map00730_20130715090507.png
Thiamine metabolism	26	phosphatase	ec:3.6.1.15	24	ACSNU00414T0, ACSNU00489T0, ACSNU01162T0, ACSNU01394T0, ACSNU01494T0, ACSNU02137T0, ACSNU03082T0, ACSNU03373T0, ACSNU04100T0, ACSNU04724T0, ACSNU05887T0, ACSNU06008T0, ACSNU06494T0, ACSNU06547T0, ACSNU06552T0, ACSNU06553T0, ACSNU06876T0, ACSNU07304T0, ACSNU07612T0, ACSNU07715T0, ACSNU08122T0, ACSNU08301T0, ACSNU08629T0, ACSNU08859T0	map00730	keggmaps/map00730_20130715090507.png
Nitrotoluene degradation	2	N-acetyltransferase	ec:2.3.1.5	2	ACSNU02703T0, ACSNU05397T0	map00633	keggmaps/map00633_20130715090508.png
Folate biosynthesis	7	reductase	ec:1.5.1.34	1	ACSNU03645T0	map00790	keggmaps/map00790_20130715090511.png
Folate biosynthesis	7	reductase (L-erythro-7,8-dihydrobiopterin forming)	ec:1.1.1.153	1	ACSNU05212T0	map00790	keggmaps/map00790_20130715090511.png
Folate biosynthesis	7	synthase	ec:4.2.3.12	1	ACSNU01651T0	map00790	keggmaps/map00790_20130715090511.png
Folate biosynthesis	7	cyclohydrolase I	ec:3.5.4.16	1	ACSNU00671T0	map00790	keggmaps/map00790_20130715090511.png
Folate biosynthesis	7	phosphatase	ec:3.1.3.1	2	ACSNU03097T0, ACSNU07662T0	map00790	keggmaps/map00790_20130715090511.png
Folate biosynthesis	7	reductase	ec:1.5.1.3	1	ACSNU07467T0	map00790	keggmaps/map00790_20130715090511.png
Steroid hormone biosynthesis	6	monooxygenase (side-chain-cleaving)	ec:1.14.15.6	1	ACSNU02816T0	map00140	keggmaps/map00140_20130715090514.png
Steroid hormone biosynthesis	6	17-dehydrogenase	ec:1.1.1.62	2	ACSNU04011T0, ACSNU04098T0	map00140	keggmaps/map00140_20130715090514.png
Steroid hormone biosynthesis	6	1-naphthol glucuronyltransferase	ec:2.4.1.17	1	ACSNU06456T0	map00140	keggmaps/map00140_20130715090514.png
Steroid hormone biosynthesis	6	sulfatase	ec:3.1.6.1	2	ACSNU00365T0, ACSNU06460T0	map00140	keggmaps/map00140_20130715090514.png
Steroid hormone biosynthesis	6	dehydrogenase (NAD+)	ec:1.1.1.239	1	ACSNU04098T0	map00140	keggmaps/map00140_20130715090514.png
Glyoxylate and dicarboxylate metabolism	19	equilase	ec:1.11.1.6	4	ACSNU01146T0, ACSNU02647T0, ACSNU04671T0, ACSNU07684T0	map00630	keggmaps/map00630_20130715090519.png
Glyoxylate and dicarboxylate metabolism	19	hydroxymethyltransferase	ec:2.1.2.1	1	ACSNU05839T0	map00630	keggmaps/map00630_20130715090519.png
Glyoxylate and dicarboxylate metabolism	19	oxidase	ec:1.2.3.5	1	ACSNU04407T0	map00630	keggmaps/map00630_20130715090519.png
Glyoxylate and dicarboxylate metabolism	19	(Si)-synthase	ec:2.3.3.1	1	ACSNU04755T0	map00630	keggmaps/map00630_20130715090519.png
Glyoxylate and dicarboxylate metabolism	19	decarboxylase	ec:4.1.1.8	1	ACSNU02990T0	map00630	keggmaps/map00630_20130715090519.png
Glyoxylate and dicarboxylate metabolism	19	synthase (ferredoxin)	ec:1.4.7.1	2	ACSNU08086T0, ACSNU10451T0	map00630	keggmaps/map00630_20130715090519.png
Glyoxylate and dicarboxylate metabolism	19	reductase	ec:1.1.1.81	1	ACSNU05168T0	map00630	keggmaps/map00630_20130715090519.png
Glyoxylate and dicarboxylate metabolism	19	reductase (NADP+)	ec:1.1.1.79	1	ACSNU05168T0	map00630	keggmaps/map00630_20130715090519.png
Glyoxylate and dicarboxylate metabolism	19	dehydrogenase	ec:1.1.1.37	1	ACSNU07069T0	map00630	keggmaps/map00630_20130715090519.png
Glyoxylate and dicarboxylate metabolism	19	C-acetyltransferase	ec:2.3.1.9	2	ACSNU01669T0, ACSNU02171T0	map00630	keggmaps/map00630_20130715090519.png
Glyoxylate and dicarboxylate metabolism	19	reductase	ec:1.1.1.36	1	ACSNU04098T0	map00630	keggmaps/map00630_20130715090519.png
Glyoxylate and dicarboxylate metabolism	19	dehydrogenase	ec:1.1.1.29	1	ACSNU05168T0	map00630	keggmaps/map00630_20130715090519.png
Glyoxylate and dicarboxylate metabolism	19	transaminase	ec:2.6.1.4	1	ACSNU07844T0	map00630	keggmaps/map00630_20130715090519.png
Glyoxylate and dicarboxylate metabolism	19	ligase	ec:6.3.1.2	1	ACSNU05326T0	map00630	keggmaps/map00630_20130715090519.png
Glyoxylate and dicarboxylate metabolism	19	hydratase	ec:4.2.1.3	2	ACSNU01174T0, ACSNU07203T0	map00630	keggmaps/map00630_20130715090519.png
Glycosaminoglycan biosynthesis - heparan sulfate / heparin	8	5-epimerase	ec:5.1.3.17	1	ACSNU09151T0	map00534	keggmaps/map00534_20130715090522.png
Glycosaminoglycan biosynthesis - heparan sulfate / heparin	8	xylosyltransferase	ec:2.4.2.26	1	ACSNU02291T0	map00534	keggmaps/map00534_20130715090522.png
Glycosaminoglycan biosynthesis - heparan sulfate / heparin	8	3-beta-glucuronosyltransferase	ec:2.4.1.135	2	ACSNU03457T0, ACSNU08270T0	map00534	keggmaps/map00534_20130715090522.png
Glycosaminoglycan biosynthesis - heparan sulfate / heparin	8	4-beta-galactosyltransferase	ec:2.4.1.133	1	ACSNU04811T0	map00534	keggmaps/map00534_20130715090522.png
Glycosaminoglycan biosynthesis - heparan sulfate / heparin	8	sulfate]-glucosamine 3-sulfotransferase 1	ec:2.8.2.23	1	ACSNU04465T0	map00534	keggmaps/map00534_20130715090522.png
Glycosaminoglycan biosynthesis - heparan sulfate / heparin	8	4-beta-glucuronosyltransferase	ec:2.4.1.225	1	ACSNU05378T0	map00534	keggmaps/map00534_20130715090522.png
Glycosaminoglycan biosynthesis - heparan sulfate / heparin	8	4-alpha-N-acetylglucosaminyltransferase	ec:2.4.1.224	1	ACSNU05378T0	map00534	keggmaps/map00534_20130715090522.png
Glycosaminoglycan biosynthesis - heparan sulfate / heparin	8	4-alpha-N-acetylglucosaminyltransferase	ec:2.4.1.223	1	ACSNU06456T0	map00534	keggmaps/map00534_20130715090522.png
Glycosaminoglycan biosynthesis - keratan sulfate	4	6-alpha-L-fucosyltransferase	ec:2.4.1.68	1	ACSNU05395T0	map00533	keggmaps/map00533_20130715090524.png
Glycosaminoglycan biosynthesis - keratan sulfate	4	beta-1,4-galactosyltransferase	ec:2.4.1.38	3	ACSNU08258T0, ACSNU08386T0, ACSNU09044T0	map00533	keggmaps/map00533_20130715090524.png
Glycosaminoglycan biosynthesis - chondroitin sulfate / dermatan sulfate	5	xylosyltransferase	ec:2.4.2.26	1	ACSNU02291T0	map00532	keggmaps/map00532_20130715090526.png
Glycosaminoglycan biosynthesis - chondroitin sulfate / dermatan sulfate	5	3-beta-glucuronosyltransferase	ec:2.4.1.135	2	ACSNU03457T0, ACSNU08270T0	map00532	keggmaps/map00532_20130715090526.png
Glycosaminoglycan biosynthesis - chondroitin sulfate / dermatan sulfate	5	4-beta-galactosyltransferase	ec:2.4.1.133	1	ACSNU04811T0	map00532	keggmaps/map00532_20130715090526.png
Glycosaminoglycan biosynthesis - chondroitin sulfate / dermatan sulfate	5	4-sulfotransferase	ec:2.8.2.5	1	ACSNU06305T0	map00532	keggmaps/map00532_20130715090526.png
Glycosaminoglycan degradation	8	chondroitinsulfatase	ec:3.1.6.14	2	ACSNU02576T0, ACSNU06460T0	map00531	keggmaps/map00531_20130715090528.png
Glycosaminoglycan degradation	8	chondroitinsulfatase	ec:3.1.6.12	1	ACSNU00365T0	map00531	keggmaps/map00531_20130715090528.png
Glycosaminoglycan degradation	8	hyaluronidase	ec:3.2.1.35	1	ACSNU06145T0	map00531	keggmaps/map00531_20130715090528.png
Glycosaminoglycan degradation	8	beta-glucuronide glucuronohydrolase glucuronidase	ec:3.2.1.31	1	ACSNU05687T0	map00531	keggmaps/map00531_20130715090528.png
Glycosaminoglycan degradation	8	lactase (ambiguous)	ec:3.2.1.23	2	ACSNU05550T0, ACSNU09328T0	map00531	keggmaps/map00531_20130715090528.png
Glycosaminoglycan degradation	8	sulfohydrolase	ec:3.10.1.1	1	ACSNU05798T0	map00531	keggmaps/map00531_20130715090528.png
Pentose and glucuronate interconversions	10	xylulokinase (phosphorylating)	ec:2.7.1.17	1	ACSNU03261T0	map00040	keggmaps/map00040_20130715090532.png
Pentose and glucuronate interconversions	10	1-dehydrogenase (NADP+)	ec:1.1.1.179	1	ACSNU04230T0	map00040	keggmaps/map00040_20130715090532.png
Pentose and glucuronate interconversions	10	beta-glucuronide glucuronohydrolase glucuronidase	ec:3.2.1.31	1	ACSNU05687T0	map00040	keggmaps/map00040_20130715090532.png
Pentose and glucuronate interconversions	10	uridylyltransferase	ec:2.7.7.9	1	ACSNU05752T0	map00040	keggmaps/map00040_20130715090532.png
Pentose and glucuronate interconversions	10	dehydrogenase (NAD+)	ec:1.2.1.3	2	ACSNU04824T0, ACSNU07607T0	map00040	keggmaps/map00040_20130715090532.png
Pentose and glucuronate interconversions	10	1-naphthol glucuronyltransferase	ec:2.4.1.17	1	ACSNU06456T0	map00040	keggmaps/map00040_20130715090532.png
Pentose and glucuronate interconversions	10	6-dehydrogenase	ec:1.1.1.22	1	ACSNU05484T0	map00040	keggmaps/map00040_20130715090532.png
Pentose and glucuronate interconversions	10	reductase	ec:1.1.1.21	1	ACSNU03640T0	map00040	keggmaps/map00040_20130715090532.png
Pentose and glucuronate interconversions	10	reductase	ec:1.1.1.19	1	ACSNU03640T0	map00040	keggmaps/map00040_20130715090532.png
Pentose and glucuronate interconversions	10	reductase	ec:1.1.1.10	1	ACSNU04067T0	map00040	keggmaps/map00040_20130715090532.png
