# Supplementary material for: Uncovering the novel characteristics of Asian honey bee, Apis cerana, by whole genome sequencing
Source: BMC Genomics. 2015 Jan 2;16(1):1. doi: 10.1186/1471-2164-16-1 (PMC4326529; doi:10.1186/1471-2164-16-1)
Supplement: Supplementary file 4 — Additional file 4: Is a spreadsheet showing results of GO enrichment analyses in A. cerana specific orthologs. (XLSX 21 KB) [file 12864_2014_6994_MOESM4_ESM.xlsx]

## Sheet: fisher_20140709_1747.txt
GO-ID	Term	Category	P-Value
GO:1902115	regulation of organelle assembly	P	0.00216532
GO:0090132	epithelium migration	P	0.00268719
GO:0010631	epithelial cell migration	P	0.00268719
GO:0032989	cellular component morphogenesis	P	0.00282023
GO:0031594	neuromuscular junction	C	0.00294511
GO:0017146	N-methyl-D-aspartate selective glutamate receptor complex	C	0.00307612
GO:0043388	positive regulation of DNA binding	P	0.00362289
GO:0090130	tissue migration	P	0.00410392
GO:0016114	terpenoid biosynthetic process	P	0.00410902
GO:0016416	O-palmitoyltransferase activity	F	0.00434204
GO:0016406	carnitine O-acyltransferase activity	F	0.00434204
GO:0004411	homogentisate 1,2-dioxygenase activity	F	0.00434204
GO:0004095	carnitine O-palmitoyltransferase activity	F	0.00434204
GO:0010363	regulation of plant-type hypersensitive response	P	0.00434204
GO:0048732	gland development	P	0.00459716
GO:0072329	monocarboxylic acid catabolic process	P	0.00568263
GO:0010769	regulation of cell morphogenesis involved in differentiation	P	0.0061537
GO:0060147	regulation of posttranscriptional gene silencing	P	0.00709281
GO:0033146	regulation of intracellular estrogen receptor signaling pathway	P	0.00709281
GO:0060964	regulation of gene silencing by miRNA	P	0.00709281
GO:0035272	exocrine system development	P	0.00723899
GO:0009653	anatomical structure morphogenesis	P	0.0074588
GO:0008038	neuron recognition	P	0.00754122
GO:0051488	activation of anaphase-promoting complex activity	P	0.00803392
GO:0005381	iron ion transmembrane transporter activity	F	0.00803392
GO:0010603	regulation of cytoplasmic mRNA processing body assembly	P	0.00803392
GO:0048651	polyphenic determination, influence by environmental factors	P	0.00813549
GO:0048650	caste determination, influence by environmental factors	P	0.00813549
GO:0048648	caste determination	P	0.00813549
GO:0048647	polyphenic determination	P	0.00813549
GO:0022604	regulation of cell morphogenesis	P	0.00839251
GO:0060179	male mating behavior	P	0.00866083
GO:0060966	regulation of gene silencing by RNA	P	0.00890685
GO:0022612	gland morphogenesis	P	0.00929671
GO:0016203	muscle attachment	P	0.00946585
GO:0043434	response to peptide hormone stimulus	P	0.00957358
GO:0048468	cell development	P	0.00976642
GO:0007431	salivary gland development	P	0.0108085
GO:0021891	olfactory bulb interneuron development	P	0.0113757
GO:0034702	ion channel complex	C	0.0117016
GO:0044282	small molecule catabolic process	P	0.0126778
GO:0040014	regulation of multicellular organism growth	P	0.0127959
GO:0072148	epithelial cell fate commitment	P	0.0130443
GO:0007413	axonal fasciculation	P	0.0131
GO:0072524	pyridine-containing compound metabolic process	P	0.0131
GO:0005234	extracellular-glutamate-gated ion channel activity	F	0.0136664
GO:0044091	membrane biogenesis	P	0.0141057
GO:0007297	ovarian follicle cell migration	P	0.014303
GO:0048675	axon extension	P	0.0148216
GO:1990138	neuron projection extension	P	0.0148216
GO:0000794	condensed nuclear chromosome	C	0.0150424
GO:0016198	axon choice point recognition	P	0.0150424
GO:0015093	ferrous iron transmembrane transporter activity	F	0.0152461
GO:0006923	cleavage of cytoskeletal proteins involved in execution phase of apoptosis	P	0.0152461
GO:0001937	negative regulation of endothelial cell proliferation	P	0.0152461
GO:0071772	response to BMP stimulus	P	0.0152461
GO:0015684	ferrous iron transport	P	0.0152461
GO:0010633	negative regulation of epithelial cell migration	P	0.0152461
GO:0048634	regulation of muscle organ development	P	0.0163327
GO:0010165	response to X-ray	P	0.0163349
GO:0070925	organelle assembly	P	0.016729
GO:0000793	condensed chromosome	C	0.0171188
GO:0071695	anatomical structure maturation	P	0.017203
GO:0042802	identical protein binding	F	0.0178673
GO:0007552	metamorphosis	P	0.0181798
GO:0005811	lipid particle	C	0.0184461
GO:0021772	olfactory bulb development	P	0.0184723
GO:0004970	ionotropic glutamate receptor activity	F	0.0184723
GO:0021988	olfactory lobe development	P	0.0184723
GO:1901652	response to peptide	P	0.0185013
GO:0007617	mating behavior	P	0.0185521
GO:0048707	instar larval or pupal morphogenesis	P	0.0186435
GO:0044712	single-organism catabolic process	P	0.0203685
GO:0045168	cell-cell signaling involved in cell fate commitment	P	0.0203685
GO:0071417	cellular response to organonitrogen compound	P	0.0207322
GO:0006997	nucleus organization	P	0.0214119
GO:0001667	ameboidal cell migration	P	0.0217107
GO:0031987	locomotion involved in locomotory behavior	P	0.0217505
GO:0060548	negative regulation of cell death	P	0.0221642
GO:0007303	cytoplasmic transport, nurse cell to oocyte	P	0.0224362
GO:2000637	positive regulation of gene silencing by miRNA	P	0.0224362
GO:0060148	positive regulation of posttranscriptional gene silencing	P	0.0224362
GO:0050771	negative regulation of axonogenesis	P	0.0224362
GO:0035235	ionotropic glutamate receptor signaling pathway	P	0.0224362
GO:0042169	SH2 domain binding	F	0.0224362
GO:0044425	membrane part	C	0.0227036
GO:0009886	post-embryonic morphogenesis	P	0.0227455
GO:0007435	salivary gland morphogenesis	P	0.0227675
GO:2001252	positive regulation of chromosome organization	P	0.02285
GO:0010002	cardioblast differentiation	P	0.0237765
GO:0061041	regulation of wound healing	P	0.0238704
GO:0006906	vesicle fusion	P	0.0239338
GO:0017156	calcium ion-dependent exocytosis	P	0.0239338
GO:0016627	oxidoreductase activity, acting on the CH-CH group of donors	F	0.0239338
GO:0009062	fatty acid catabolic process	P	0.0241912
GO:0060911	cardiac cell fate commitment	P	0.0241912
GO:0010927	cellular component assembly involved in morphogenesis	P	0.0243611
GO:0032350	regulation of hormone metabolic process	P	0.0247926
GO:0030513	positive regulation of BMP signaling pathway	P	0.0247926
GO:0021889	olfactory bulb interneuron differentiation	P	0.0247926
GO:0050905	neuromuscular process	P	0.0249234
GO:0006721	terpenoid metabolic process	P	0.025123
GO:0051055	negative regulation of lipid biosynthetic process	P	0.025123
GO:0007479	leg disc proximal/distal pattern formation	P	0.0254301
GO:0035223	leg disc pattern formation	P	0.0254301
GO:0032507	maintenance of protein location in cell	P	0.0265683
GO:0007391	dorsal closure	P	0.0266143
GO:0007441	anterior midgut (ectodermal) morphogenesis	P	0.0266344
GO:0010197	polar nucleus fusion	P	0.0266344
GO:0033600	negative regulation of mammary gland epithelial cell proliferation	P	0.0266344
GO:0071803	positive regulation of podosome assembly	P	0.0266344
GO:0071801	regulation of podosome assembly	P	0.0266344
GO:0071800	podosome assembly	P	0.0266344
GO:0007130	synaptonemal complex assembly	P	0.0266344
GO:0006477	protein sulfation	P	0.0266344
GO:0070977	bone maturation	P	0.0266344
GO:1902117	positive regulation of organelle assembly	P	0.0266344
GO:0000806	Y chromosome	C	0.0266344
GO:0043931	ossification involved in bone maturation	P	0.0266344
GO:0048795	swim bladder morphogenesis	P	0.0266344
GO:0009963	positive regulation of flavonoid biosynthetic process	P	0.0266344
GO:0009962	regulation of flavonoid biosynthetic process	P	0.0266344
GO:0050925	negative regulation of negative chemotaxis	P	0.0266344
GO:0048615	embryonic anterior midgut (ectodermal) morphogenesis	P	0.0266344
GO:0048613	embryonic ectodermal digestive tract morphogenesis	P	0.0266344
GO:0044253	positive regulation of multicellular organismal metabolic process	P	0.0266344
GO:0009825	multidimensional cell growth	P	0.0266344
GO:0048567	ectodermal digestive tract morphogenesis	P	0.0266344
GO:0090007	regulation of mitotic anaphase	P	0.0266344
GO:0009559	embryo sac central cell differentiation	P	0.0266344
GO:0004516	nicotinate phosphoribosyltransferase activity	F	0.0266344
GO:0004514	nicotinate-nucleotide diphosphorylase (carboxylating) activity	F	0.0266344
GO:0009301	snRNA transcription	P	0.0266344
GO:0016418	S-acetyltransferase activity	F	0.0266344
GO:0003910	DNA ligase (ATP) activity	F	0.0266344
GO:0003909	DNA ligase activity	F	0.0266344
GO:0030628	pre-mRNA 3'-splice site binding	F	0.0266344
GO:0004303	estradiol 17-beta-dehydrogenase activity	F	0.0266344
GO:0004060	arylamine N-acetyltransferase activity	F	0.0266344
GO:0004059	aralkylamine N-acetyltransferase activity	F	0.0266344
GO:0035141	medial fin morphogenesis	P	0.0266344
GO:0008262	importin-alpha export receptor activity	F	0.0266344
GO:0008210	estrogen metabolic process	P	0.0266344
GO:0019742	pentacyclic triterpenoid metabolic process	P	0.0266344
GO:0034498	early endosome to Golgi transport	P	0.0266344
GO:0008193	tRNA guanylyltransferase activity	F	0.0266344
GO:0097091	synaptic vesicle clustering	P	0.0266344
GO:0061084	negative regulation of protein refolding	P	0.0266344
GO:0061083	regulation of protein refolding	P	0.0266344
GO:0061072	iris morphogenesis	P	0.0266344
GO:0002165	instar larval or pupal development	P	0.0268314
GO:0071705	nitrogen compound transport	P	0.0271918
GO:0007127	meiosis I	P	0.0275799
GO:0048542	lymph gland development	P	0.0282031
GO:0060413	atrial septum morphogenesis	P	0.0284959
GO:2000811	negative regulation of anoikis	P	0.0284959
GO:0010026	trichome differentiation	P	0.0284959
GO:0090505	epiboly involved in wound healing	P	0.0284959
GO:0044319	wound healing, spreading of cells	P	0.0284959
GO:0008278	cohesin complex	C	0.0284959
GO:0010508	positive regulation of autophagy	P	0.0284959
GO:0008046	axon guidance receptor activity	F	0.0284959
GO:0070013	intracellular organelle lumen	C	0.0295423
GO:0090100	positive regulation of transmembrane receptor protein serine/threonine kinase signaling pathway	P	0.0301166
GO:0048736	appendage development	P	0.030675
GO:1901360	organic cyclic compound metabolic process	P	0.0310103
GO:0010243	response to organonitrogen compound	P	0.0318478
GO:0040018	positive regulation of multicellular organism growth	P	0.0318567
GO:0071375	cellular response to peptide hormone stimulus	P	0.0322236
GO:0007455	eye-antennal disc morphogenesis	P	0.0324635
GO:0016199	axon midline choice point recognition	P	0.0328084
GO:1901699	cellular response to nitrogen compound	P	0.0333138
GO:0051964	negative regulation of synapse assembly	P	0.0333521
GO:0051961	negative regulation of nervous system development	P	0.0333521
GO:0008630	intrinsic apoptotic signaling pathway in response to DNA damage	P	0.0333521
GO:0019674	NAD metabolic process	P	0.0333521
GO:0001936	regulation of endothelial cell proliferation	P	0.0333958
GO:0070593	dendrite self-avoidance	P	0.0333958
GO:0010894	negative regulation of steroid biosynthetic process	P	0.0333958
GO:0008542	visual learning	P	0.0333958
GO:0045939	negative regulation of steroid metabolic process	P	0.0333958
GO:0033962	cytoplasmic mRNA processing body assembly	P	0.0333958
GO:0043233	organelle lumen	C	0.0334019
GO:0002551	mast cell chemotaxis	P	0.0335011
GO:0072375	medium-term memory	P	0.0335011
GO:0032609	interferon-gamma production	P	0.0335011
GO:0018216	peptidyl-arginine methylation	P	0.0335011
GO:0005701	polytene chromosome chromocenter	C	0.0335011
GO:0018195	peptidyl-arginine modification	P	0.0335011
GO:0005666	DNA-directed RNA polymerase III complex	C	0.0335011
GO:0048573	photoperiodism, flowering	P	0.0335011
GO:0090032	negative regulation of steroid hormone biosynthetic process	P	0.0335011
GO:0004972	N-methyl-D-aspartate selective glutamate receptor activity	F	0.0335011
GO:0016886	ligase activity, forming phosphoric ester bonds	F	0.0335011
GO:0004703	G-protein coupled receptor kinase activity	F	0.0335011
GO:0050308	sugar-phosphatase activity	F	0.0335011
GO:0003857	3-hydroxyacyl-CoA dehydrogenase activity	F	0.0335011
GO:0035246	peptidyl-arginine N-methylation	P	0.0335011
GO:0060913	cardiac cell fate determination	P	0.0335011
GO:0060839	endothelial cell fate commitment	P	0.0335011
GO:0097066	response to thyroid hormone stimulus	P	0.0335011
GO:0031058	positive regulation of histone modification	P	0.033503
GO:0022603	regulation of anatomical structure morphogenesis	P	0.0340472
GO:0001935	endothelial cell proliferation	P	0.034324
GO:0005721	centromeric heterochromatin	C	0.034324
GO:0030520	intracellular estrogen receptor signaling pathway	P	0.034324
GO:0007618	mating	P	0.0350598
GO:0097193	intrinsic apoptotic signaling pathway	P	0.0353476
GO:0061320	pericardial nephrocyte differentiation	P	0.0359444
GO:0045185	maintenance of protein location	P	0.0361741
GO:0090304	nucleic acid metabolic process	P	0.0363605
GO:0061025	membrane fusion	P	0.0367607
GO:0015772	oligosaccharide transport	P	0.0372111
GO:0015766	disaccharide transport	P	0.0372111
GO:0007392	initiation of dorsal closure	P	0.037419
GO:0048814	regulation of dendrite morphogenesis	P	0.037419
GO:0031090	organelle membrane	C	0.038026
GO:0097006	regulation of plasma lipoprotein particle levels	P	0.0381617
GO:0015101	organic cation transmembrane transporter activity	F	0.0381617
GO:0000902	cell morphogenesis	P	0.038178
GO:0001700	embryonic development via the syncytial blastoderm	P	0.0390941
GO:0022804	active transmembrane transporter activity	F	0.0395801
GO:0005730	nucleolus	C	0.0398312
GO:0001964	startle response	P	0.0409354
GO:0035195	gene silencing by miRNA	P	0.0409354
GO:0009746	response to hexose stimulus	P	0.0413912
GO:0055002	striated muscle cell development	P	0.0415394
GO:0006725	cellular aromatic compound metabolic process	P	0.0419115
GO:0071616	acyl-CoA biosynthetic process	P	0.0420467
GO:1902284	neuron projection extension involved in neuron projection guidance	P	0.0420467
GO:0048846	axon extension involved in axon guidance	P	0.0420467
GO:0035384	thioester biosynthetic process	P	0.0420467
GO:0060968	regulation of gene silencing	P	0.0421612
GO:0016331	morphogenesis of embryonic epithelium	P	0.0428485
GO:0043069	negative regulation of programmed cell death	P	0.0430593
GO:0031974	membrane-enclosed lumen	C	0.0432008
GO:0008037	cell recognition	P	0.0437516
GO:0048102	autophagic cell death	P	0.0442059
GO:0000904	cell morphogenesis involved in differentiation	P	0.0444958
GO:0044456	synapse part	C	0.0445795
GO:0032040	small-subunit processome	C	0.0447843
GO:0055012	ventricular cardiac muscle cell differentiation	P	0.0447843
GO:0042517	positive regulation of tyrosine phosphorylation of Stat3 protein	P	0.0447843
GO:0042516	regulation of tyrosine phosphorylation of Stat3 protein	P	0.0447843
GO:0003283	atrial septum development	P	0.0447843
GO:0008299	isoprenoid biosynthetic process	P	0.0452471
GO:0060914	heart formation	P	0.0455071
GO:0003156	regulation of organ formation	P	0.0455071
GO:0046843	dorsal appendage formation	P	0.0456751
GO:1901861	regulation of muscle tissue development	P	0.0459499
GO:0016202	regulation of striated muscle tissue development	P	0.0459499
GO:0002237	response to molecule of bacterial origin	P	0.0464752
GO:0030141	secretory granule	C	0.0466336
GO:0022028	tangential migration from the subventricular zone to the olfactory bulb	P	0.0471583
GO:0007029	endoplasmic reticulum organization	P	0.0471583
GO:0048841	regulation of axon extension involved in axon guidance	P	0.0471583
GO:0043276	anoikis	P	0.0471583
GO:0043171	peptide catabolic process	P	0.0471583
GO:0034446	substrate adhesion-dependent cell spreading	P	0.0471583
GO:0071826	ribonucleoprotein complex subunit organization	P	0.0488537
GO:0031224	intrinsic to membrane	C	0.0489215
GO:0051119	sugar transmembrane transporter activity	F	0.0493557
