# Supplementary material for: Uncovering the novel characteristics of Asian honey bee, Apis cerana, by whole genome sequencing
Source: BMC Genomics. 2015 Jan 2;16(1):1. doi: 10.1186/1471-2164-16-1 (PMC4326529; doi:10.1186/1471-2164-16-1)
Supplement: Supplementary file 5 — Additional file 5: Is a spreadsheet showing results of reciprocal BLAST between A. cerana and A. mellifera Or genes. (XLSX 17 KB) [file 12864_2014_6994_MOESM5_ESM.xlsx]

## Sheet: cerana vs mellifera
Name	Length	Start	End	AC	Length	Start	End	Bit	Raw	E-Value	Match	Total	PCT(%)	Match	Total	PCT(%)	Frame
ACSNU00623T0	410	124	394	XM_001122294.2	2642	304	574	498	1281	1e-144	240	271	89	246	271	91	0
ACSNU00624T0	433	20	429	XM_003250694.1	360	1	353	648	1672	0	331	410	81	340	410	83	0
ACSNU00625T0	329	17	320	XM_003250694.1	360	17	321	446	1146	1e-128	225	306	74	248	306	81	0
ACSNU00626T0	393	1	392	XM_003250697.1	406	1	392	769	1986	0	368	392	94	384	392	98	0
ACSNU00627T0	410	1	410	XM_003250696.1	1536	1118	1535	670	1728	0	314	418	75	362	418	87	0
ACSNU00628T0	341	1	339	XM_003250696.1	1536	448	786	632	1629	0	306	339	90	314	339	93	0
ACSNU00629T0	443	38	443	XM_003250700.1	405	1	405	760	1962	0	365	406	90	383	406	94	0
ACSNU00630T0	227	121	227	XM_003250701.1	406	300	406	214	544	1e-58	101	107	94	107	107	100	0
ACSNU00632T0	405	1	405	XM_003250705.1	406	1	406	715	1845	0	346	406	85	371	406	91	0
ACSNU00633T0	356	9	356	XM_003250705.1	406	62	406	640	1651	0	310	348	89	326	348	94	0
ACSNU00634T0	405	1	405	XM_003250709.1	405	1	405	753	1944	0	360	405	89	385	405	95	0
ACSNU00636T0	426	24	426	XM_001121864.2	406	3	406	758	1956	0	371	404	92	386	404	96	0
ACSNU00638T0	406	4	406	XM_003250713.1	403	1	403	732	1889	0	358	403	89	366	403	91	0
ACSNU00639T0	405	2	405	XM_003250715.1	364	1	364	699	1804	0	356	404	88	359	404	89	0
ACSNU00640T0	383	28	379	XM_003250673.1	407	17	404	319	817	4e-90	166	389	43	229	389	59	0
ACSNU00641T0	417	2	407	XM_001121659.2	412	1	406	771	1991	0	374	406	92	392	406	97	0
ACSNU00642T0	135	2	131	XM_001121659.2	412	2	131	139	350	2e-36	64	130	49	92	130	71	0
ACSNU00643T0	236	1	236	XM_003250717.1	407	172	407	478	1230	1e-138	234	236	99	235	236	100	0
ACSNU00644T0	415	5	415	XM_003250678.1	411	1	411	666	1718	0	331	411	81	362	411	88	0
ACSNU00646T0	411	1	411	XM_003250678.1	411	1	411	841	2173	0	406	411	99	409	411	100	0
ACSNU00647T0	422	1	401	XM_003250718.1	401	1	401	734	1896	0	371	401	93	380	401	95	0
ACSNU00648T0	272	1	271	XM_003250719.1	399	130	397	504	1299	1e-146	251	271	93	260	271	96	0
ACSNU00650T0	428	31	428	XM_003250720.1	399	1	399	779	2012	0	380	399	95	389	399	97	0
ACSNU00651T0	324	62	324	XM_003250682.1	263	1	263	524	1350	1e-152	258	263	98	260	263	99	0
ACSNU00652T0	390	112	390	XM_003250680.1	279	1	279	530	1366	1e-153	261	279	94	263	279	94	0
ACSNU00653T0	258	24	258	XM_003250676.1	373	1	235	393	1009	1e-112	198	235	84	202	235	86	0
ACSNU00654T0	342	1	333	XM_003250677.1	376	1	376	623	1606	0	315	376	84	319	376	85	0
ACSNU00655T0	310	54	290	XM_003250681.1	342	1	237	378	971	1e-108	187	237	79	201	237	85	0
ACSNU00656T0	320	22	320	XM_003250679.1	299	1	299	566	1458	1e-164	277	299	93	282	299	94	0
ACSNU00657T0	362	1	358	XM_003250676.1	373	1	358	541	1393	1e-157	252	358	70	294	358	82	0
ACSNU00659T0	416	132	415	XM_003250686.1	265	1	264	416	1069	1e-119	208	284	73	229	284	81	0
ACSNU00660T0	381	132	374	XM_003250685.1	227	1	213	386	992	1e-110	196	243	81	200	243	82	0
ACSNU00661T0	329	132	328	XM_003250686.1	265	1	197	359	922	1e-102	176	197	89	179	197	91	0
ACSNU00662T0	400	1	400	XM_001121080.2	400	1	400	781	2017	0	381	400	95	387	400	97	0

## Sheet: mellifera vs cerana
Name	Length	Start	End	AC	Description	Length	Start	End	Bit	Raw	E-Value	Match	Total	PCT(%)	Match	Total	PCT(%)	Frame
XM_001122294.2	2642	304	574	ACSNU00623T0	odorant receptor 58	410	124	394	498	1283	1e-143	240	271	89	246	271	91	0
XM_003250694.1	360	1	353	ACSNU00624T0	odorant receptor 57	433	20	429	648	1672	0	331	410	81	340	410	83	0
XM_003250695.1	638	328	612	ACSNU00624T0	odorant receptor 57	433	125	429	451	1160	1e-130	228	306	75	252	306	82	0
XM_003250696.1	1536	448	786	ACSNU00628T0	odorant receptor 51	341	1	339	634	1636	0	307	339	91	315	339	93	0
XM_003250669.1	88	1	88	ACSNU00633T0	odorant receptor Or1	356	269	356	132	331	9e-35	60	88	68	79	88	90	0
XM_003250697.1	406	1	392	ACSNU00626T0	hypothetical protein	393	1	392	769	1986	0	368	392	94	384	392	98	0
XM_003250670.1	64	1	64	ACSNU00632T0	odorant receptor 41	405	342	405	115	287	7e-30	54	64	84	59	64	92	0
XM_003250698.1	228	30	227	ACSNU00633T0	odorant receptor Or1	356	60	257	287	735	5e-81	137	198	69	154	198	78	0
XM_003250699.1	406	1	406	ACSNU00632T0	odorant receptor 41	405	1	405	666	1718	0	317	406	78	361	406	89	0
XM_003250700.1	405	1	405	ACSNU00629T0	hypothetical protein	443	38	443	726	1875	0	360	406	89	379	406	93	0
XM_003250701.1	406	1	406	ACSNU00632T0	odorant receptor 41	405	1	405	657	1695	0	313	406	77	349	406	86	0
XM_003250702.1	406	1	406	ACSNU00632T0	odorant receptor 41	405	1	405	662	1709	0	311	406	77	361	406	89	0
XM_003250703.1	407	2	407	ACSNU00632T0	odorant receptor 41	405	1	405	680	1755	0	325	406	80	364	406	90	0
XM_003250704.1	542	1	389	ACSNU00632T0	odorant receptor 41	405	1	388	678	1750	0	328	389	84	351	389	90	0
XM_003250705.1	406	1	406	ACSNU00632T0	odorant receptor 41	405	1	405	715	1845	0	346	406	85	371	406	91	0
XM_003250706.1	406	1	406	ACSNU00632T0	odorant receptor 41	405	1	405	645	1663	0	303	406	75	349	406	86	0
XM_003250707.1	406	1	406	ACSNU00632T0	odorant receptor 41	405	1	405	639	1647	0	304	406	75	348	406	86	0
XM_003250708.1	392	2	392	ACSNU00632T0	odorant receptor 41	405	1	405	607	1566	1e-177	297	405	73	335	405	83	0
XM_003250709.1	405	1	405	ACSNU00632T0	odorant receptor 41	405	1	405	644	1660	0	309	405	76	346	405	85	0
XM_003250672.1	331	5	331	ACSNU00646T0	odorant receptor 43a	411	91	411	251	640	8e-70	138	330	42	190	330	58	0
XM_003250711.1	407	2	407	ACSNU00636T0	odorant receptor 13a	426	22	426	569	1466	1e-165	266	406	66	326	406	80	0
XM_003250712.1	407	2	407	ACSNU00636T0	odorant receptor 13a	426	22	426	535	1378	1e-155	259	406	64	309	406	76	0
XM_003250673.1	407	1	407	ACSNU00636T0	odorant receptor 13a	426	22	426	545	1405	1e-158	257	407	63	318	407	78	0
XM_001121864.2	406	1	406	ACSNU00636T0	odorant receptor 13a	426	22	426	762	1967	0	369	406	91	384	406	95	0
XM_003250674.1	218	1	218	ACSNU00638T0	odorant receptor 22c	406	189	406	319	818	1e-90	154	218	71	172	218	79	0
XM_003250713.1	403	1	403	ACSNU00638T0	odorant receptor 22c	406	4	406	766	1979	0	371	403	92	380	403	94	0
XM_003250714.1	369	4	369	ACSNU00639T0	odorant receptor 27	405	3	405	457	1177	1e-132	229	403	57	290	403	72	0
XM_003250715.1	364	1	364	ACSNU00639T0	odorant receptor 27	405	2	405	699	1803	0	356	404	88	359	404	89	0
XM_003250716.1	591	1	388	ACSNU00638T0	odorant receptor 22c	406	4	392	674	1738	0	316	389	81	353	389	91	0
XM_003250684.1	51
XM_001121659.2	412	1	406	ACSNU00641T0	odorant receptor Or1	417	2	407	771	1991	0	374	406	92	392	406	97	0
XM_003250717.1	407	15	406	ACSNU00641T0	odorant receptor Or1	417	15	411	597	1538	1e-174	279	397	70	343	397	86	0
XM_003250683.1	110	5	110	ACSNU00646T0	odorant receptor 43a	411	306	411	139	350	7e-37	69	106	65	77	106	73	0
XM_003250678.1	411	1	411	ACSNU00646T0	odorant receptor 43a	411	1	411	841	2173	0	406	411	99	409	411	100	0
XM_003250718.1	401	1	401	ACSNU00647T0	odorant receptor Or2	422	1	401	742	1916	0	367	401	92	374	401	93	0
XM_003250719.1	399	1	397	ACSNU00647T0	odorant receptor Or2	422	1	400	707	1826	0	344	400	86	372	400	93	0
XM_003250720.1	399	1	399	ACSNU00650T0	odorant receptor Or2	428	31	428	756	1952	0	370	399	93	379	399	95	0
XM_003250682.1	263	1	263	ACSNU00651T0	odorant receptor 14	324	62	324	524	1350	1e-152	258	263	98	260	263	99	0
XM_003250680.1	279	1	279	ACSNU00652T0	odorant receptor 13	390	112	390	530	1364	1e-154	261	279	94	263	279	94	0
XM_003250676.1	373	1	358	ACSNU00657T0	odorant receptor 9	362	1	358	500	1288	1e-145	239	358	67	278	358	78	0
XM_003250677.1	376	1	376	ACSNU00654T0	odorant receptor 11	342	1	333	623	1607	0	315	376	84	319	376	85	0
XM_003250681.1	342	1	330	ACSNU00657T0	odorant receptor 9	362	31	362	421	1083	1e-121	202	332	61	245	332	74	0
XM_003250679.1	299	1	299	ACSNU00656T0	odorant receptor 9	320	22	320	565	1457	1e-164	277	299	93	282	299	94	0
XM_003250685.1	227	1	213	ACSNU00660T0	odorant receptor 5	381	132	374	385	989	1e-110	196	243	81	200	243	82	0
XM_003250686.1	265	1	264	ACSNU00659T0	odorant receptor 5	416	132	415	415	1067	1e-119	208	284	73	229	284	81	0
XM_003250721.1	403	7	403	ACSNU00662T0	odorant receptor 1	400	2	400	681	1756	0	327	399	82	361	399	90	0
XM_001121080.2	400	1	400	ACSNU00662T0	odorant receptor 1	400	1	400	781	2017	0	381	400	95	387	400	97	0
